# Supplementary material for: The Remarkable Metabolism of Vickermania ingenoplastis: Genomic Predictions
Source: Pathogens. 2021 Jan 14;10(1):68. doi: 10.3390/pathogens10010068 (PMC7828693; doi:10.3390/pathogens10010068)
Supplement: Supplementary file 1 [file pathogens-10-00068-s001.zip]

Archive with 1 entries (1 files):
- pathogens-1046673-supplementary.xlsx
