# Supplementary material for: The Remarkable Metabolism of Vickermania ingenoplastis: Genomic Predictions
Source: Pathogens. 2021 Jan 14;10(1):68. doi: 10.3390/pathogens10010068 (PMC7828693; doi:10.3390/pathogens10010068)
Supplement: Supplementary file 1 [file pathogens-10-00068-s001.zip › pathogens-1046673-supplementary.xlsx]

## Sheet: Table S1
Leishmania major proteins not found in Vickermania ingenoplastis genome by BlastP
Leishmania major accession	Enzyme name	presence
LmjF.01.0270:mRNA-p1	thioredoxin, putative | transcript_product	none
LmjF.02.0030:mRNA-p1	tagatose-6-phosphate kinase-like protein |	none
LmjF.02.0650:mRNA-p1	MICOS complex subunit 32, putative |	none
LmjF.03.0030:mRNA-p1	D-3-phosphoglycerate dehydrogenase-like protein |	none
LmjF.03.0100:mRNA-p1	cytochrome c oxidase assembly protein, putative |	none
LmjF.04.1160:mRNA-p1	fructose-1,6-bisphosphatase |	none
LmjF.06.0880:mRNA-p1	acyl-coenzyme a dehydrogenase, putative |	none
LmjF.06.1270:mRNA-p1	coproporphyrinogen III oxidase |	none
LmjF.06.1280:mRNA-p1	protoporphyrinogen oxidase-like protein |	none
LmjF.07.0060:mRNA-p1	cytochrome c1, heme protein, mitochondrial, putative |	none
LmjF.07.0260:mRNA-p1	homoserine dehydrogenase-like protein |	none
LmjF.10.0420:mRNA-p1	dihydroxyacetone kinase 1-like protein |	none
LmjF.11.0590:mRNA-p1	3-methylcrotonoyl-CoA carboxylase beta subunit,	none
LmjF.12.0400:mRNA-p1	3'-nucleotidase/nuclease, putative |	none
LmjF.12.0670:mRNA-p1	cytochrome oxidase subunit IV, putative |	none
LmjF.13.0020:mRNA-p1	cis-prenyltransferase-like protein |	none
LmjF.14.1340:mRNA-p1	delta-4 fatty acid desaturase |	none
LmjF.16.0790:mRNA-p1	chitinase | transcript_product	none
LmjF.16.1320:mRNA-p1	cytochrome c, putative | transcript_product	none
LmjF.17.1160:mRNA-p1	UDP-sugar pyrophosphorylase |	none
LmjF.17.1340:mRNA-p1	cytidylyltransferase, putative |	none
LmjF.17.1360:mRNA-p1	L-galactonolactone oxidase, putative |	none
LmjF.17.1460:mRNA-p1	ferrochelatase-like protein |	none
LmjF.18.0040:mRNA-p1	major facilitator superfamily protein (MFS), putative |	none
LmjF.18.0090:mRNA-p1	alpha glucosidase II subunit, putative |	none
LmjF.18.0090:mRNA-p1	alpha glucosidase II subunit, putative |	none
LmjF.18.0200:mRNA-p1	UDP-galactopyranose mutase |	none
LmjF.18.0580:mRNA-p1	3-hydroxyacyl-CoA dehydrogenase	none
LmjF.19.0995:mRNA-p1	4-coumarate:coa ligase-like protein |	none
LmjF.19.1350:mRNA-p1	phosphatidic acid phosphatase protein-like protein |	none
LmjF.19.1540:mRNA-p1	choline/Carnitine o-acyltransferase-like protein |	none
LmjF.21.0640:mRNA-p1	phosphoglucomutase, putative |	none
LmjF.21.1710:mRNA-p1	cytochrome c oxidase subunit VI, putative |	none
LmjF.22.0660:mRNA-p1	glucoamylase-like protein |	none
LmjF.23.0260:mRNA-p1	argininosuccinate synthase, putative |	none
LmjF.23.1520:mRNA-p1	protoheme IX farnesyltransferase, putative |	none
LmjF.24.1440:mRNA-p1	HpcH/HpaI aldolase/citrate lyase family, putative |	none
LmjF.24.2030:mRNA-p1	3-oxoacyl-(acyl-carrier protein) reductase, putative |	none
LmjF.25.1130:mRNA-p1	cytochrome oxidase subunit VII |	none
LmjF.25.2440:mRNA-p1	tagatose-6-phosphate kinase-like protein |	none
LmjF.26.1710:mRNA-p1	cytochrome c oxidase subunit V, putative |	none
LmjF.26.1710:mRNA-p1	cytochrome c oxidase subunit V, putative |	none
LmjF.26.1970:mRNA-p1	electon transport protein SCO1/SCO2, putative |	none
LmjF.26.2240:mRNA-p1	kynureninase, putative |	none
LmjF.26.2710:mRNA-p1	glutamate 5-kinase, putative |	none
LmjF.27.0460:mRNA-p1	Vasohibin, putative | transcript_product	none
LmjF.27.0930:mRNA-p1	isovaleryl-coA dehydrogenase, putative |	none
LmjF.27.2040:mRNA-p1	Transmembrane adaptor Erv26, putative |	none
LmjF.28.0490:mRNA-p1	propionyl-coa carboxylase beta chain, putative |	none
LmjF.28.1280:mRNA-p1	phenylalanine-4-hydroxylase |	none
LmjF.28.2510:mRNA-p1	acyl-CoA dehydrogenase, putative |	none
LmjF.28.2910:mRNA-p1	glutamate dehydrogenase, putative |	none
LmjF.29.0250:mRNA-p1	thymine-7-hydroxylase, putative |	none
LmjF.29.1570:mRNA-p1	glutamamyl carboxypeptidase, putative |	none
LmjF.29.1950:mRNA-p1	protein farnesyltransferase alpha subunit, putative |	none
LmjF.30.1610:mRNA-p1	ferric reductase transmembrane protein, putative |	none
LmjF.30.2090:mRNA-p1	alcohol dehydrogenase, putative |	none
LmjF.31.0010:mRNA-p1	5-methyltetrahydropteroyltriglutamate-homocysteine	none
LmjF.31.0020:mRNA-p1	Aquaglyceroporin 1 |	none
LmjF.31.0830:mRNA-p1	lipase, putative | transcript_product	none
LmjF.31.0840:mRNA-p1	lipase precursor-like protein |	none
LmjF.31.1640:mRNA-p1	thiolase protein-like protein |	none
LmjF.31.2460:mRNA-p1	lipase, putative | transcript_product	none
LmjF.31.2580:mRNA-p1	ubiquinol-cytochrome-c reductase-like protein |	none
LmjF.33.0300:mRNA-p1	beta-galactofuranosyltransferase-like protein |	none
LmjF.33.1330:mRNA-p1	glutamine aminotransferase, putative |	none
LmjF.33.2550:mRNA-p1	isocitrate dehydrogenase, putative |	none
LmjF.34.2620:mRNA-p1	ATP-dependent RNA and DNA helicase, mitochondrial,	none
LmjF.34.3380:mRNA-p1	aldose 1-epimerase-like protein |	none
LmjF.34.3780:mRNA-p1	phosphomannomutase-like protein |	none
LmjF.34.4030:mRNA-p1	geranylgeranyltransferase, putative |	none
LmjF.34.4030:mRNA-p1	geranylgeranyltransferase, putative |	none
LmjF.34.4510:mRNA-p1	quinonoid dihydropteridine reductase |	none
LmjF.35.1480:mRNA-p1	arginase | transcript_product	none
LmjF.35.1540:mRNA-p1	rieske iron-sulfur protein, mitochondrial precursor,	none
LmjF.35.2730:mRNA-p1	acyl-CoA dehydrogenase, putative |	none
LmjF.35.5370:mRNA-p1	diacylglycerol kinase-like protein |	none
LmjF.36.0060:mRNA-p1	L-ribulokinase, putative |	none
LmjF.36.1200:mRNA-p1	GPI alpha-mannosyltransferase III |	none
LmjF.36.2320:mRNA-p1	glucokinase | transcript_product	none
LmjF.36.2360:mRNA-p1	tyrosine aminotransferase | transcript_product	none
LmjF.36.3800:mRNA-p1	aminomethyltransferase, mitochondrial, putative |	none
LmjF.36.3810:mRNA-p1	aminomethyltransferase, mitochondrial, putative |	none
LmjF.36.4380:mRNA-p1	alternative oxidase-like protein	none
LmjF.36.5380:mRNA-p1	NADH dehydrogenase, putative | alternative rotenone insensitive	none
LmjF.36.5960:mRNA-p1	glycerophosphoryl diester phosphodiesterase, putative |	none
LmjF.36.6995:mRNA-p1	cytochrome oxidase subunit IX, putative |	none
Q5L5E7.1	Pyruvoyl-dependent arginine decarboxylase subunit alpha	none
P45456.1	Isocitrate lyase 1	none
P32818.1	Maltogenic alpha-amylase	none
Q7WKW5.1	Acetylornithine aminotransferase 1, ACOAT 1	none
P53223.1	Dolichyldiphosphatase	none
Q12452.1	3-keto-steroid reductase	none
g01810_seq02	diaminopimelate epimerase	none
g01810_seq02	diaminopimelate epimerase	none
g05010_seq09	glycerol dehydrogenase	none
P0A3F2.1	Glycogen synthase 1	none

## Sheet: Table S2
Presence/absence for orthologues of 458 genes encoding L. major metabolic proteins in V. ingenoplastis by BlastP
Protein ID	Description	RPKM	Expression level (over genome)		Paralogous genes	RPKM	Expression level (over genome)		Copy number	Paralogous genes
LmjF.01.0270:mRNA-p1	thioredoxin, putative | transcript_product	0	no	0	none	0	no	0
LmjF.01.0310:mRNA-p1	acidocalcisomal exopolyphosphatase, putative |	0	no	0	none	0	no	0
LmjF.01.0470:mRNA-p1	fatty acyl CoA syntetase 1, putative |	15.2125	median	2	Hmusing_000483400.1;Hmusing_000483300.1;Hmusing_000482600.1;Hmusing_000482900.1;Hmusing_000482700.1;Hmusing_000482800.1;Hmusing_000482500.1	15.2125	median	2	7	Hmusing_000483400.1	Hmusing_000483300.1	Hmusing_000482600.1	Hmusing_000482900.1	Hmusing_000482700.1	Hmusing_000482800.1	Hmusing_000482500.1
LmjF.01.0480:mRNA-p1	beta eliminating lyase,putative |	187.292	high	3	Hmusing_000483000.1;Hmusing_000483100.1;Hmusing_000483200.1	187.292	high	3	3	Hmusing_000483000.1	Hmusing_000483100.1	Hmusing_000483200.1
LmjF.01.0520:mRNA-p1	long-chain-fatty-acid-CoA ligase, putative |	15.2125	median	2	Hmusing_000482600.1;Hmusing_000483300.1;Hmusing_000482900.1;Hmusing_000482700.1;Hmusing_000483400.1;Hmusing_000482800.1;Hmusing_000482500.1	15.2125	median	2	7	Hmusing_000482600.1	Hmusing_000483300.1	Hmusing_000482900.1	Hmusing_000482700.1	Hmusing_000483400.1	Hmusing_000482800.1	Hmusing_000482500.1
LmjF.02.0030:mRNA-p1	tagatose-6-phosphate kinase-like protein |	0	no	0	none	0	no	0	0
LmjF.02.0650:mRNA-p1	MICOS complex subunit 32, putative |	0	no	0	none	0	no	0	0
LmjF.02.0670:mRNA-p1	mitochondrial carrier protein, putative |	26.76	median	2	Hmusing_000250300.1;Hmusing_000773100.1	26.76	median	2	2	Hmusing_000250300.1	Hmusing_000773100.1
LmjF.03.0030:mRNA-p1	D-3-phosphoglycerate dehydrogenase-like protein |	0	no	0	none	0	no	0	0
LmjF.03.0040:mRNA-p1	2-aminoethylphosphonate:pyruvateaminotransferas e-like	116.114	high	3	Hmusing_000504800.1	116.114	high	3	1	Hmusing_000504800.1
LmjF.03.0100:mRNA-p1	cytochrome c oxidase assembly protein, putative |	0	no	0	none	0	no	0	0
LmjF.03.0200:mRNA-p1	delta-1-pyrroline-5-carboxylate dehydrogenase, putative	5.74563	median	2	Hmusing_000182300.1;Hmusing_000358500.1;Hmusing_000151700.1;Hmusing_000426600.1	5.74563	median	2	4	Hmusing_000182300.1	Hmusing_000358500.1	Hmusing_000151700.1	Hmusing_000426600.1
LmjF.03.0910:mRNA-p1	inorganic pyrophosphatase, putative |	16.4194	median	2	Hmusing_000910500.1;Hmusing_000377300.1	16.4194	median	2	2	Hmusing_000910500.1	Hmusing_000377300.1
LmjF.04.0460:mRNA-p1	adenylosuccinate lyase, putative |	0	no	0	none	0	no	0	0
LmjF.04.0580:mRNA-p1	spermidine synthase | transcript_product	0	no	0	none	0	no	0	0
LmjF.04.1160:mRNA-p1	fructose-1,6-bisphosphatase |	0	no	0	none	0	no	0	0
LmjF.05.0290:mRNA-p1	phosphate carrier protein, mitochondrial precursor-like	14.6935	median	2	Hmusing_000196900.1;Hmusing_000948300.1;Hmusing_000196800.1	14.6935	median	2	3	Hmusing_000196900.1	Hmusing_000948300.1	Hmusing_000196800.1
LmjF.05.0350:mRNA-p1	trypanothione reductase |	182.763	high	3	Hmusing_000301800.1;Hmusing_000628900.1	182.763	high	3	2	Hmusing_000301800.1	Hmusing_000628900.1
LmjF.05.0480:mRNA-p1	monocarboxylate transporter-like protein |	39.9037	high	3	Hmusing_000846700.1	39.9037	high	3	1	Hmusing_000846700.1
LmjF.05.0480:mRNA-p1	monocarboxylate transporter-like protein |	39.9037	high	3	Hmusing_000846700.1	39.9037	high	3	1	Hmusing_000846700.1
LmjF.05.0500:mRNA-p1	ATP synthase F1, alpha subunit, putative |	0	no	0	Hmusing_000846600.1;Hmusing_000846500.1	0	no	0	2	Hmusing_000846600.1	Hmusing_000846500.1
LmjF.05.0660:mRNA-p1	nitroreductase-like protein |	0	no	0	none	0	no	0	0
LmjF.05.0830:mRNA-p1	methylthioadenosine phosphorylase, putative |	0	no	0	none	0	no	0	0
LmjF.05.0970:mRNA-p1	3-mercaptopyruvate sulfurtransferase |	0	no	0	none	0	no	0	0
LmjF.05.0980:mRNA-p1	NADH-ubiquinone oxidoreductase, mitochondrial, putative	0	no	0	Hmusing_000636600.1;Hmusing_000052300.1	0	no	0	2	Hmusing_000636600.1	Hmusing_000052300.1
LmjF.06.0350:mRNA-p1	NAD(P)-dependent steroid dehydrogenase protein,	19.0367	median	2	Hmusing_000254800.1	19.0367	median	2	1	Hmusing_000254800.1
LmjF.06.0370:mRNA-p1	glutamine synthetase, putative |	0	no	0	Hmusing_000254400.1;Hmusing_000254200.1;Hmusing_000254700.1	0	no	0	3	Hmusing_000254400.1	Hmusing_000254200.1	Hmusing_000254700.1
LmjF.06.0460:mRNA-p1	ATP-NAD kinase-like protein |	3.73858	low	1	Hmusing_000252900.1	3.73858	low	1	1	Hmusing_000252900.1
LmjF.06.0650:mRNA-p1	lanosterol synthase, putative |	34.4575	median	2	Hmusing_000960600.1	34.4575	median	2	1	Hmusing_000960600.1
LmjF.06.0730:mRNA-p1	serine-threonine dehydratase, putative |	101.633	high	3	Hmusing_000960000.1	101.633	high	3	1	Hmusing_000960000.1
LmjF.06.0730:mRNA-p1	serine-threonine dehydratase, putative |	101.633	high	3	Hmusing_000960000.1	101.633	high	3	1	Hmusing_000960000.1
LmjF.06.0860:mRNA-p1	dihydrofolate reductase-thymidylate synthase |	0	no	0	none	0	no	0	0
LmjF.06.0880:mRNA-p1	acyl-coenzyme a dehydrogenase, putative |	0	no	0	none	0	no	0	0
LmjF.06.0930:mRNA-p1	2,4-dienoyl-coa reductase-like protein |	5.57172	median	2	Hmusing_000958500.1	5.57172	median	2	1	Hmusing_000958500.1
LmjF.06.0950:mRNA-p1	glucosamine-fructose-6-phosphate aminotransferase,	11.5164	median	2	Hmusing_000958300.1	11.5164	median	2	1	Hmusing_000958300.1
LmjF.06.1240:mRNA-p1	FAD binding domain containing protein, putative |	22.8512	median	2	Hmusing_000955800.1;Hmusing_000589500.1	22.8512	median	2	2	Hmusing_000955800.1	Hmusing_000589500.1
LmjF.06.1260:mRNA-p1	pteridine transporter, putative |	107.607	high	3	Hmusing_000676000.1;Hmusing_000966500.1;Hmusing_000675900.1;Hmusing_000966600.1;Hmusing_000966800.1;Hmusing_000966700.1;Hmusing_000966300.1;Hmusing_000966900.1;Hmusing_000662300.1;Hmusing_000101400.1;Hmusing_000954800.1;Hmusing_000954500.1;Hmusing_000953600.1;Hmusing_000888500.1;Hmusing_000888200.1;Hmusing_000887900.1;Hmusing_000966400.1;Hmusing_000967000.1;Hmusing_000879300.1;Hmusing_000966200.1…	107.607	high	3	7	Hmusing_000676000.1	Hmusing_000966500.1	Hmusing_000675900.1	Hmusing_000966600.1	Hmusing_000966800.1	Hmusing_000966700.1	Hmusing_000966300.1	Hmusing_000966900.1	Hmusing_000662300.1	Hmusing_000101400.1	Hmusing_000954800.1	Hmusing_000954500.1	Hmusing_000953600.1	Hmusing_000888500.1	Hmusing_000888200.1	Hmusing_000887900.1	Hmusing_000966400.1	Hmusing_000967000.1	Hmusing_000879300.1	Hmusing_000966200.1	Hmusing_000457900.1	Hmusing_000458000.1	Hmusing_000879400.1
LmjF.06.1270:mRNA-p1	coproporphyrinogen III oxidase |	0	no	0	none	0	no	0	0
LmjF.06.1280:mRNA-p1	protoporphyrinogen oxidase-like protein |	0	no	0	none	0	no	0	0
LmjF.07.0060:mRNA-p1	cytochrome c1, heme protein, mitochondrial, putative |	0	no	0	none	0	no	0	0
LmjF.07.0090:mRNA-p1	methionine synthase, putative |	10.0577	median	2	Hmusing_000497300.1;Hmusing_000925600.1	10.0577	median	2	2	Hmusing_000497300.1	Hmusing_000925600.1
LmjF.07.0260:mRNA-p1	homoserine dehydrogenase-like protein |	0	no	0	none	0	no	0	0
LmjF.07.0460:mRNA-p1	acyl-CoA dehydrogenase, mitochondrial precursor,	15.7747	median	2	Hmusing_000502000.1	15.7747	median	2	1	Hmusing_000502000.1
LmjF.07.0600:mRNA-p1	electron transfer flavoprotein-ubiquinone	5.80814	median	2	Hmusing_000503300.1	5.80814	median	2	1	Hmusing_000503300.1
LmjF.07.0630:mRNA-p1	vacuolar-type Ca2+-ATPase, putative |	12.2925	median	2	Hmusing_000503900.1;Hmusing_000516400.1;Hmusing_000786500.1;Hmusing_000340300.1	12.2925	median	2	4	Hmusing_000503900.1	Hmusing_000516400.1	Hmusing_000786500.1	Hmusing_000340300.1
LmjF.07.0805:mRNA-p1	N-acetylglucosamine-phosphate mutase, putative |	13.3795	median	2	Hmusing_000821900.1	13.3795	median	2	1	Hmusing_000821900.1
LmjF.07.0850:mRNA-p1	ubiquitin-conjugating enzyme E2, putative |	129.795	high	3	Hmusing_000822100.1;Hmusing_000731500.1;Hmusing_000791300.1;Hmusing_000598400.1;Hmusing_000779000.1	129.795	high	3	5	Hmusing_000822100.1	Hmusing_000731500.1	Hmusing_000791300.1	Hmusing_000598400.1	Hmusing_000779000.1
LmjF.08.0060:mRNA-p1	phosphoglycerate mutase protein, putative |	31.6167	median	2	Hmusing_000218500.1	31.6167	median	2	1	Hmusing_000218500.1
LmjF.08.1130:mRNA-p1	phosphoribosylpyrophosphate synthetase |	0	no	0	Hmusing_000210000.1;Hmusing_000298400.1;Hmusing_000440700.1	0	no	0	3	Hmusing_000210000.1	Hmusing_000298400.1	Hmusing_000440700.1
LmjF.09.1040:mRNA-p1	phospholipid:diacylglycerol acyltransferase, putative |	17.3844	median	2	Hmusing_000288100.1	17.3844	median	2	1	Hmusing_000288100.1
LmjF.10.0290:mRNA-p1	isocitrate dehydrogenase [NADP], mitochondrial	0	no	0	Hmusing_000965900.1;Hmusing_000673000.1	0	no	0	2	Hmusing_000965900.1	Hmusing_000673000.1
LmjF.10.0290:mRNA-p1	isocitrate dehydrogenase [NADP], mitochondrial	0	no	0	Hmusing_000965900.1;Hmusing_000673000.1	0	no	0	2	Hmusing_000965900.1	Hmusing_000673000.1
LmjF.10.0420:mRNA-p1	dihydroxyacetone kinase 1-like protein |	0	no	0	none	0	no	0	0
LmjF.10.0465:mRNA-p1	GP63, leishmanolysin | transcript_product	78.7021	high	3	Hmusing_000572300.1;Hmusing_000572200.1;Hmusing_000572100.1;Hmusing_000572000.1;Hmusing_000571900.1;Hmusing_000571800.1;Hmusing_000068900.1;Hmusing_000620700.1;Hmusing_000068400.1;Hmusing_000068100.1;Hmusing_000068000.1;Hmusing_000068800.1;Hmusing_000068700.1;Hmusing_000068300.1;Hmusing_000621000.1;Hmusing_000620500.1;Hmusing_000620300.1;Hmusing_000897500.1	78.7021	high	3	7	Hmusing_000572300.1	Hmusing_000572200.1	Hmusing_000572100.1	Hmusing_000572000.1	Hmusing_000571900.1	Hmusing_000571800.1	Hmusing_000068900.1	Hmusing_000620700.1	Hmusing_000068400.1	Hmusing_000068100.1	Hmusing_000068000.1	Hmusing_000068800.1	Hmusing_000068700.1	Hmusing_000068300.1	Hmusing_000621000.1	Hmusing_000620500.1	Hmusing_000620300.1	Hmusing_000897500.1
LmjF.10.0510:mRNA-p1	glycerol-3-phosphate dehydrogenase [NAD+], glycosomal |	149.261	high	3	Hmusing_000967700.1	149.261	high	3	1	Hmusing_000967700.1
LmjF.11.0030:mRNA-p1	Bacterial transferase hexapeptide (six repeats),	18.254	median	2	Hmusing_000375700.1	18.254	median	2	1	Hmusing_000375700.1
LmjF.11.0030:mRNA-p1	Bacterial transferase hexapeptide (six repeats),	18.254	median	2	Hmusing_000375700.1	18.254	median	2	1	Hmusing_000375700.1
LmjF.11.0210:mRNA-p1	acidocalcisomal pyrophosphatase |	19.4418	median	2	Hmusing_000377300.1	19.4418	median	2	1	Hmusing_000377300.1
LmjF.11.0220:mRNA-p1	pterin-4-alpha-carbinolamine dehydratase, putative |	61.521	high	3	Hmusing_000377700.1	61.521	high	3	1	Hmusing_000377700.1
LmjF.11.0590:mRNA-p1	3-methylcrotonoyl-CoA carboxylase beta subunit,	0	no	0	none	0	no	0	0
LmjF.11.1000:mRNA-p1	pyruvate phosphate dikinase, putative |	0	no	0	Hmusing_000386000.1;Hmusing_000385900.1	0	no	0	2	Hmusing_000386000.1	Hmusing_000385900.1
LmjF.11.1100:mRNA-p1	Lanosterol 14-alpha demethylase |	0	no	0	none	0	no	0	0
LmjF.12.0220:mRNA-p1	glyoxalase II, putative | transcript_product	0	no	0	Hmusing_000059700.1;Hmusing_000537400.1	0	no	0	2	Hmusing_000059700.1	Hmusing_000537400.1
LmjF.12.0280:mRNA-p1	ornithine decarboxylase, putative |	0	no	0	none	0	no	0	0
LmjF.12.0400:mRNA-p1	3'-nucleotidase/nuclease, putative |	0	no	0	none	0	no	0	0
LmjF.12.0530:mRNA-p1	glucose-6-phosphate isomerase |	0	no	0	Hmusing_000064300.1;Hmusing_000064400.1	0	no	0	2	Hmusing_000064300.1	Hmusing_000064400.1
LmjF.12.0630:mRNA-p1	alanine aminotransferase | transcript_product	0	no	0	Hmusing_000066300.1;Hmusing_000066400.1	0	no	0	2	Hmusing_000066300.1	Hmusing_000066400.1
LmjF.12.0670:mRNA-p1	cytochrome oxidase subunit IV, putative |	0	no	0	none	0	no	0	0
LmjF.12.1130:mRNA-p1	Activating nitroreductase NTR2 |	35.769	median	2	Hmusing_000067900.1;Hmusing_000068200.1;Hmusing_000620600.1;Hmusing_000068600.1;Hmusing_000621100.1;Hmusing_000620800.1;Hmusing_000620900.1;Hmusing_000068500.1;Hmusing_000620400.1;Hmusing_000696000.1	35.769	median	2	7	Hmusing_000067900.1	Hmusing_000068200.1	Hmusing_000620600.1	Hmusing_000068600.1	Hmusing_000621100.1	Hmusing_000620800.1	Hmusing_000620900.1	Hmusing_000068500.1	Hmusing_000620400.1	Hmusing_000696000.1
LmjF.13.0020:mRNA-p1	cis-prenyltransferase-like protein |	0	no	0	none	0	no	0	0
LmjF.13.0210:mRNA-p1	Triglyceride lipase, putative |	17.7697	median	2	Hmusing_000754300.1	17.7697	median	2	1	Hmusing_000754300.1
LmjF.13.0980:mRNA-p1	AMP deaminase, putative | transcript_product	22.9446	median	2	Hmusing_000316000.1;Hmusing_000787900.1;Hmusing_000915300.1	22.9446	median	2	3	Hmusing_000316000.1	Hmusing_000787900.1	Hmusing_000915300.1
LmjF.13.1190:mRNA-p1	adenylosuccinate synthetase, putative |	110.536	high	3	Hmusing_000746000.1	110.536	high	3	1	Hmusing_000746000.1
LmjF.13.1620:mRNA-p1	squalene monooxygenase-like protein |	358.89	high	3	Hmusing_000743000.1	358.89	high	3	1	Hmusing_000743000.1
LmjF.13.1680:mRNA-p1	pyrroline-5-carboxylate reductase |	0	no	0	none	0	no	0	0
LmjF.14.0350:mRNA-p1	threonine synthase, putative |	18.1256	median	2	Hmusing_000107400.1	18.1256	median	2	1	Hmusing_000107400.1
LmjF.14.0460:mRNA-p1	cystathionine beta-lyase-like protein |	40.697	high	3	Hmusing_000104100.1;Hmusing_000330200.1	40.697	high	3	2	Hmusing_000104100.1	Hmusing_000330200.1
LmjF.14.0640:mRNA-p1	fatty acid elongase, putative |	164.835	high	3	Hmusing_000666100.1;Hmusing_000666600.1;Hmusing_000666500.1;Hmusing_000666700.1	164.835	high	3	4	Hmusing_000666100.1	Hmusing_000666600.1	Hmusing_000666500.1	Hmusing_000666700.1
LmjF.14.0740:mRNA-p1	fatty acid elongase, putative |	164.835	high	3	Hmusing_000666100.1;Hmusing_000666600.1;Hmusing_000666500.1;Hmusing_000666700.1	164.835	high	3	4	Hmusing_000666100.1	Hmusing_000666600.1	Hmusing_000666500.1	Hmusing_000666700.1
LmjF.14.1160:mRNA-p1	enolase | transcript_product	939.79	high	3	Hmusing_000672700.1;Hmusing_000672600.1;Hmusing_000672500.1;Hmusing_000672400.1;Hmusing_000672300.1;Hmusing_000672200.1;Hmusing_000672100.1;Hmusing_000671800.1;Hmusing_000671700.1;Hmusing_000671600.1;Hmusing_000671500.1;Hmusing_000671300.1;Hmusing_000671000.1;Hmusing_000670900.1;Hmusing_000671200.1;Hmusing_000671100.1;Hmusing_000145100.1;Hmusing_000671400.1;Hmusing_000671900.1;Hmusing_000670700.1…	939.79	high	3	7	Hmusing_000672700.1	Hmusing_000672600.1	Hmusing_000672500.1	Hmusing_000672400.1	Hmusing_000672300.1	Hmusing_000672200.1	Hmusing_000672100.1	Hmusing_000671800.1	Hmusing_000671700.1	Hmusing_000671600.1	Hmusing_000671500.1	Hmusing_000671300.1	Hmusing_000671000.1	Hmusing_000670900.1	Hmusing_000671200.1	Hmusing_000671100.1	Hmusing_000145100.1	Hmusing_000671400.1	Hmusing_000671900.1	Hmusing_000670700.1	Hmusing_000670600.1	Hmusing_000670500.1	Hmusing_000670400.1	Hmusing_000670800.1	Hmusing_000672000.1
LmjF.14.1200:mRNA-p1	phosphatidylserine synthase, putative |	18.0039	median	2	Hmusing_000673200.1	18.0039	median	2	1	Hmusing_000673200.1
LmjF.14.1320:mRNA-p1	serine hydroxymethyltranferase (SHMT-S) |	16.8075	median	2	Hmusing_000674400.1;Hmusing_000470900.1	16.8075	median	2	2	Hmusing_000674400.1	Hmusing_000470900.1
LmjF.14.1340:mRNA-p1	delta-4 fatty acid desaturase |	0	no	0	none	0	no	0	0
LmjF.15.0390:mRNA-p1	cytoplasmic l-asparaginase i-like protein |	24.828	median	2	Hmusing_000970000.1	24.828	median	2	1	Hmusing_000970000.1
LmjF.15.0990:mRNA-p1	succinate dehydrogenase, putative |	315.329	high	3	Hmusing_000246500.1	315.329	high	3	1	Hmusing_000246500.1
LmjF.15.1010:mRNA-p1	glutamate dehydrogenase | transcript_product	0	no	0	Hmusing_000246400.1;Hmusing_000246300.1;Hmusing_000246200.1;Hmusing_000245800.1;Hmusing_000246100.1;Hmusing_000245900.1;Hmusing_000246000.1;Hmusing_000245600.1;Hmusing_000245700.1	0	no	0	7	Hmusing_000246400.1	Hmusing_000246300.1	Hmusing_000246200.1	Hmusing_000245800.1	Hmusing_000246100.1	Hmusing_000245900.1	Hmusing_000246000.1	Hmusing_000245600.1	Hmusing_000245700.1
LmjF.15.1020:mRNA-p1	solanesyl-diphosphate synthase, putative |	57.6929	high	3	Hmusing_000245500.1	57.6929	high	3	1	Hmusing_000245500.1
LmjF.15.1040:mRNA-p1	tryparedoxin peroxidase |	0	no	0	Hmusing_000245100.1;Hmusing_000245000.1;Hmusing_000244900.1;Hmusing_000244800.1;Hmusing_000244700.1;Hmusing_000244600.1;Hmusing_000244500.1;Hmusing_000244400.1;Hmusing_000244300.1;Hmusing_000244200.1;Hmusing_000244100.1;Hmusing_000245300.1;Hmusing_000053200.1	0	no	0	7	Hmusing_000245100.1	Hmusing_000245000.1	Hmusing_000244900.1	Hmusing_000244800.1	Hmusing_000244700.1	Hmusing_000244600.1	Hmusing_000244500.1	Hmusing_000244400.1	Hmusing_000244300.1	Hmusing_000244200.1	Hmusing_000244100.1	Hmusing_000245300.1	Hmusing_000053200.1
LmjF.15.1460:mRNA-p1	phosphomevalonate kinase protein, putative |	0	no	0	none	0	no	0	0
LmjF.16.0060:mRNA-p1	peroxisome assembly protein, putative |	10.0322	median	2	Hmusing_000923400.1;Hmusing_000362600.1;Hmusing_000904300.1;Hmusing_000180100.1;Hmusing_000423600.1;Hmusing_000758900.1;Hmusing_000648600.1;Hmusing_000747200.1;Hmusing_000746900.1;Hmusing_000059600.1;Hmusing_000969300.1;Hmusing_000198500.1;Hmusing_000836600.1;Hmusing_000748500.1;Hmusing_000384900.1;Hmusing_000814800.1;Hmusing_000569400.1;Hmusing_000648200.1;Hmusing_000275500.1;Hmusing_000134500.1…	10.0322	median	2	7	Hmusing_000923400.1	Hmusing_000362600.1	Hmusing_000904300.1	Hmusing_000180100.1	Hmusing_000423600.1	Hmusing_000758900.1	Hmusing_000648600.1	Hmusing_000747200.1	Hmusing_000746900.1	Hmusing_000059600.1	Hmusing_000969300.1	Hmusing_000198500.1	Hmusing_000836600.1	Hmusing_000748500.1	Hmusing_000384900.1	Hmusing_000814800.1	Hmusing_000569400.1	Hmusing_000648200.1	Hmusing_000275500.1	Hmusing_000134500.1	Hmusing_000401000.1	Hmusing_000559800.1	Hmusing_000537500.1	Hmusing_000855800.1	Hmusing_000638200.1	Hmusing_000591300.1	Hmusing_000087900.1	Hmusing_000731800.1	Hmusing_000348500.1
LmjF.16.0440:mRNA-p1	Bifunctional fucokinase/pyrophosphorylase |	3.10491	low	1	Hmusing_000928900.1	3.10491	low	1	1	Hmusing_000928900.1
LmjF.16.0480:mRNA-p1	Bifunctional arabino/fucokinase pyrophosphorylase |	3.10491	low	1	Hmusing_000928900.1	3.10491	low	1	1	Hmusing_000928900.1
LmjF.16.0530:mRNA-p1	dihydroorotate dehydrogenase (fumarate) |	0	no	0	none	0	no	0	0
LmjF.16.0540:mRNA-p1	aspartate carbamoyltransferase, putative |	36.3492	median	2	Hmusing_000929500.1	36.3492	median	2	1	Hmusing_000929500.1
LmjF.16.0550:mRNA-p1	orotidine-5-phosphate decarboxylase/orotate	16.0515	median	2	Hmusing_000929600.1;Hmusing_000927900.1	16.0515	median	2	2	Hmusing_000929600.1	Hmusing_000927900.1
LmjF.16.0580:mRNA-p1	dihydroorotase, putative |	15.5408	median	2	Hmusing_000929700.1	15.5408	median	2	1	Hmusing_000929700.1
LmjF.16.0590:mRNA-p1	carbamoyl-phosphate synthase, putative |	9.12274	median	2	Hmusing_000929800.1	9.12274	median	2	1	Hmusing_000929800.1
LmjF.16.0590:mRNA-p1	carbamoyl-phosphate synthase, putative |	9.12274	median	2	Hmusing_000929800.1	9.12274	median	2	1	Hmusing_000929800.1
LmjF.16.0760:mRNA-p1	transaldolase, putative |	112.732	high	3	Hmusing_000932900.1;Hmusing_000932800.1;Hmusing_000932700.1	112.732	high	3	3	Hmusing_000932900.1	Hmusing_000932800.1	Hmusing_000932700.1
LmjF.16.0790:mRNA-p1	chitinase | transcript_product	0	no	0	none	0	no	0	0
LmjF.16.1320:mRNA-p1	cytochrome c, putative | transcript_product	0	no	0	none	0	no	0	0
LmjF.17.0250:mRNA-p1	cystathionine beta-synthase |	36.3067	median	2	Hmusing_000429500.1;Hmusing_000265300.1;Hmusing_000265500.1;Hmusing_000265600.1;Hmusing_000265400.1;Hmusing_000265700.1	36.3067	median	2	6	Hmusing_000429500.1	Hmusing_000265300.1	Hmusing_000265500.1	Hmusing_000265600.1	Hmusing_000265400.1	Hmusing_000265700.1
LmjF.17.0725:mRNA-p1	GMP reductase | transcript_product	104.187	high	3	Hmusing_000437400.1;Hmusing_000591600.1	104.187	high	3	2	Hmusing_000437400.1	Hmusing_000591600.1
LmjF.17.0735:mRNA-p1	ysine decarboxylase-like protein |	45.3756	high	3	Hmusing_000437500.1	45.3756	high	3	1	Hmusing_000437500.1
LmjF.17.0910:mRNA-p1	acyltransferase, putative |	56.4093	high	3	Hmusing_000153700.1	56.4093	high	3	1	Hmusing_000153700.1
LmjF.17.1160:mRNA-p1	UDP-sugar pyrophosphorylase |	0	no	0	none	0	no	0	0
LmjF.17.1340:mRNA-p1	cytidylyltransferase, putative |	0	no	0	none	0	no	0	0
LmjF.17.1360:mRNA-p1	L-galactonolactone oxidase, putative |	0	no	0	none	0	no	0	0
LmjF.17.1390:mRNA-p1	myo-inositol-1(or 4)-monophosphatase 1, putative |	9.95057	median	2	Hmusing_000163200.1;Hmusing_000157200.1;Hmusing_000157100.1;Hmusing_000157000.1;Hmusing_000156900.1;Hmusing_000905300.1	9.95057	median	2	6	Hmusing_000163200.1	Hmusing_000157200.1	Hmusing_000157100.1	Hmusing_000157000.1	Hmusing_000156900.1	Hmusing_000905300.1
LmjF.17.1460:mRNA-p1	ferrochelatase-like protein |	0	no	0	none	0	no	0	0
LmjF.18.0020:mRNA-p1	mevalonate-diphosphate decarboxylase, putative |	184.659	high	3	Hmusing_000642900.1	184.659	high	3	1	Hmusing_000642900.1
LmjF.18.0040:mRNA-p1	major facilitator superfamily protein (MFS), putative |	0	no	0	none	0	no	0	0
LmjF.18.0080:mRNA-p1	3-beta hydroxysteroid dehydrogenase/isomerase family,	26.9089	median	2	Hmusing_000642600.1	26.9089	median	2	1	Hmusing_000642600.1
LmjF.18.0080:mRNA-p1	3-beta hydroxysteroid dehydrogenase/isomerase family,	26.9089	median	2	Hmusing_000642600.1	26.9089	median	2	1	Hmusing_000642600.1
LmjF.18.0090:mRNA-p1	alpha glucosidase II subunit, putative |	0	no	0	none	0	no	0	0
LmjF.18.0090:mRNA-p1	alpha glucosidase II subunit, putative |	0	no	0	none	0	no	0	0
LmjF.18.0160:mRNA-p1	Lipase (class 3), putative | transcript_product	14.7804	median	2	Hmusing_000642000.1	14.7804	median	2	1	Hmusing_000642000.1
LmjF.18.0200:mRNA-p1	UDP-galactopyranose mutase |	0	no	0	none	0	no	0	0
LmjF.18.0510:mRNA-p1	aconitase, putative | transcript_product	0	no	0	none	0	no	0	0
LmjF.18.0580:mRNA-p1	peroxisomal enoyl-coa hydratase, putative |	0	no	0	none	0	no	0	0
LmjF.18.0680:mRNA-p1	citrate synthase, putative | transcript_product	9.99667	median	2	Hmusing_000637800.1;Hmusing_000637500.1;Hmusing_000637400.1;Hmusing_000637700.1;Hmusing_000637900.1;Hmusing_000637300.1;Hmusing_000637600.1	9.99667	median	2	7	Hmusing_000637800.1	Hmusing_000637500.1	Hmusing_000637400.1	Hmusing_000637700.1	Hmusing_000637900.1	Hmusing_000637300.1	Hmusing_000637600.1
LmjF.18.0990:mRNA-p1	UDP-glucose pyrophosphorylase |	9.78726	median	2	Hmusing_000027100.1;Hmusing_000026700.1	9.78726	median	2	2	Hmusing_000027100.1	Hmusing_000026700.1
LmjF.18.0990:mRNA-p1	UDP-glucose pyrophosphorylase |	9.78726	median	2	Hmusing_000027100.1;Hmusing_000026700.1	9.78726	median	2	2	Hmusing_000027100.1	Hmusing_000026700.1
LmjF.18.1290:mRNA-p1	mitochondrial carrier protein, putative |	0	no	0	Hmusing_000511200.1;Hmusing_000188100.1	0	no	0	2	Hmusing_000511200.1	Hmusing_000188100.1
LmjF.18.1330:mRNA-p1	cholinephosphate cytidylyltransferase A, putative |	4.45343	low	1	Hmusing_000728900.1	4.45343	low	1	1	Hmusing_000728900.1
LmjF.18.1330:mRNA-p1	cholinephosphate cytidylyltransferase A, putative |	4.45343	low	1	Hmusing_000728900.1	4.45343	low	1	1	Hmusing_000728900.1
LmjF.18.1380:mRNA-p1	pyruvate dehydrogenase E1 component alpha subunit,	514.453	high	3	Hmusing_000229000.1	514.453	high	3	1	Hmusing_000229000.1
LmjF.18.1480:mRNA-p1	NADH-ubiquinone oxidoreductase complex I subunit,	0	no	0	none	0	no	0	0
LmjF.18.1580:mRNA-p1	nonspecific nucleoside hydrolase |	0	no	0	Hmusing_000905500.1;Hmusing_000227200.1;Hmusing_000227100.1;Hmusing_000227000.1;Hmusing_000226900.1;Hmusing_000226800.1;Hmusing_000226700.1;Hmusing_000226600.1	0	no	0	7	Hmusing_000905500.1	Hmusing_000227200.1	Hmusing_000227100.1	Hmusing_000227000.1	Hmusing_000226900.1	Hmusing_000226800.1	Hmusing_000226700.1	Hmusing_000226600.1
LmjF.18.1580:mRNA-p1	nonspecific nucleoside hydrolase |	0	no	0	Hmusing_000905500.1;Hmusing_000227200.1;Hmusing_000227100.1;Hmusing_000227000.1;Hmusing_000226900.1;Hmusing_000226800.1;Hmusing_000226700.1;Hmusing_000226600.1	0	no	0	7	Hmusing_000905500.1	Hmusing_000227200.1	Hmusing_000227100.1	Hmusing_000227000.1	Hmusing_000226900.1	Hmusing_000226800.1	Hmusing_000226700.1	Hmusing_000226600.1
LmjF.19.0200:mRNA-p1	ADP,ATP carrier protein 1, mitochondrial precursor,	769.925	high	3	Hmusing_000116700.1;Hmusing_000116900.1;Hmusing_000116800.1;Hmusing_000542200.1	769.925	high	3	4	Hmusing_000116700.1	Hmusing_000116900.1	Hmusing_000116800.1	Hmusing_000542200.1
LmjF.19.0230:mRNA-p1	Complex 1 protein (LYR family), putative |	28.3568	median	2	Hmusing_000116200.1	28.3568	median	2	1	Hmusing_000116200.1
LmjF.19.0230:mRNA-p1	Complex 1 protein (LYR family), putative |	28.3568	median	2	Hmusing_000116200.1	28.3568	median	2	1	Hmusing_000116200.1
LmjF.19.0710:mRNA-p1	glycosomal malate dehydrogenase |	5.65033	median	2	Hmusing_000121300.1;Hmusing_000881700.1;Hmusing_000881600.1	5.65033	median	2	3	Hmusing_000121300.1	Hmusing_000881700.1	Hmusing_000881600.1
LmjF.19.0995:mRNA-p1	4-coumarate:coa ligase-like protein |	0	no	0	none	0	no	0	0
LmjF.19.1250:mRNA-p1	peroxin 12, putative | transcript_product	0	no	0	none	0	no	0	0
LmjF.19.1250:mRNA-p1	peroxin 12, putative | transcript_product	0	no	0	none	0	no	0	0
LmjF.19.1350:mRNA-p1	phosphatidic acid phosphatase protein-like protein |	0	no	0	none	0	no	0	0
LmjF.19.1540:mRNA-p1	choline/Carnitine o-acyltransferase-like protein |	0	no	0	none	0	no	0	0
LmjF.19.1560:mRNA-p1	inosine-5'-monophosphate dehydrogenase |	104.187	high	3	Hmusing_000591600.1;Hmusing_000437400.1	104.187	high	3	2	Hmusing_000591600.1	Hmusing_000437400.1
LmjF.20.0100:mRNA-p1	phosphoglycerate kinase C, glycosomal |	308.733	high	3	Hmusing_000394900.1;Hmusing_000395000.1;Hmusing_000395100.1;Hmusing_000323600.1;Hmusing_000838700.1	308.733	high	3	5	Hmusing_000394900.1	Hmusing_000395000.1	Hmusing_000395100.1	Hmusing_000323600.1	Hmusing_000838700.1
LmjF.20.0430:mRNA-p1	glycerol-3-phosphate dehydrogenase-like protein |	2.35426	low	1	Hmusing_000398100.1	2.35426	low	1	1	Hmusing_000398100.1
LmjF.21.0240:mRNA-p1	hexokinase, putative | transcript_product	188.895	high	3	Hmusing_000078100.1;Hmusing_000077900.1;Hmusing_000077800.1;Hmusing_000078000.1;Hmusing_000077700.1;Hmusing_000074300.1;Hmusing_000633800.1;Hmusing_000074700.1;Hmusing_000633700.1;Hmusing_000074600.1;Hmusing_000074500.1;Hmusing_000074400.1;Hmusing_000074100.1;Hmusing_000074000.1;Hmusing_000073900.1;Hmusing_000073800.1;Hmusing_000074200.1;Hmusing_000633600.1;Hmusing_000633500.1;Hmusing_000633400.1	188.895	high	3	7	Hmusing_000078100.1	Hmusing_000077900.1	Hmusing_000077800.1	Hmusing_000078000.1	Hmusing_000077700.1	Hmusing_000074300.1	Hmusing_000633800.1	Hmusing_000074700.1	Hmusing_000633700.1	Hmusing_000074600.1	Hmusing_000074500.1	Hmusing_000074400.1	Hmusing_000074100.1	Hmusing_000074000.1	Hmusing_000073900.1	Hmusing_000073800.1	Hmusing_000074200.1	Hmusing_000633600.1	Hmusing_000633500.1	Hmusing_000633400.1
LmjF.21.0640:mRNA-p1	phosphoglucomutase, putative |	0	no	0	none	0	no	0	0
LmjF.21.0845:mRNA-p1	hypoxanthine-guanine phosphoribosyltransferase |	22.1101	median	2	Hmusing_000686900.1;Hmusing_000686700.1;Hmusing_000686600.1	22.1101	median	2	3	Hmusing_000686900.1	Hmusing_000686700.1	Hmusing_000686600.1
LmjF.21.0850:mRNA-p1	xanthine phosphoribosyltransferase |	22.1101	median	2	Hmusing_000686600.1;Hmusing_000686900.1;Hmusing_000686700.1	22.1101	median	2	3	Hmusing_000686600.1	Hmusing_000686900.1	Hmusing_000686700.1
LmjF.21.1250:mRNA-p1	adenylate kinase, putative |	38.2422	high	3	Hmusing_000682300.1;Hmusing_000362700.1;Hmusing_000923000.1;Hmusing_000881400.1	38.2422	high	3	4	Hmusing_000682300.1	Hmusing_000362700.1	Hmusing_000923000.1	Hmusing_000881400.1
LmjF.21.1570:mRNA-p1	hypothetical protein, unknown function |	52.5629	high	3	Hmusing_000868700.1;Hmusing_000658700.1;Hmusing_000658600.1;Hmusing_000309600.1;Hmusing_000394000.1;Hmusing_000076700.1;Hmusing_000163600.1	52.5629	high	3	7	Hmusing_000868700.1	Hmusing_000658700.1	Hmusing_000658600.1	Hmusing_000309600.1	Hmusing_000394000.1	Hmusing_000076700.1	Hmusing_000163600.1
LmjF.21.1710:mRNA-p1	cytochrome c oxidase subunit VI, putative |	0	no	0	none	0	no	0	0
LmjF.21.1770:mRNA-p1	ATP synthase F1 subunit gamma protein, putative |	0	no	0	none	0	no	0	0
LmjF.21.1770:mRNA-p1	ATP synthase F1 subunit gamma protein, putative |	0	no	0	none	0	no	0	0
LmjF.21.1840:mRNA-p1	peroxin 14, putative | transcript_product	0	no	0	none	0	no	0	0
LmjF.22.0110:mRNA-p1	GMP synthase [glutamine-hydrolysing] |	0	no	0	Hmusing_000892600.1;Hmusing_000222100.1	0	no	0	2	Hmusing_000892600.1	Hmusing_000222100.1
LmjF.22.0310:mRNA-p1	carnitine palmitoyltransferase-like protein |	0	no	0	none	0	no	0	0
LmjF.22.0660:mRNA-p1	glucoamylase-like protein |	0	no	0	none	0	no	0	0
LmjF.22.1360:mRNA-p1	farnesyl pyrophosphate synthase |	0	no	0	none	0	no	0	0
LmjF.22.1530:mRNA-p1	dephospho-CoA kinase, putative |	16.6165	median	2	Hmusing_000177500.1	16.6165	median	2	1	Hmusing_000177500.1
LmjF.23.0070:mRNA-p1	agmatinase-like protein |	28.2209	median	2	Hmusing_000053500.1	28.2209	median	2	1	Hmusing_000053500.1
LmjF.23.0110:mRNA-p1	GDP-mannose pyrophosphorylase |	2466.68	high	3	Hmusing_000053800.1	2466.68	high	3	1	Hmusing_000053800.1
LmjF.23.0110:mRNA-p1	GDP-mannose pyrophosphorylase |	2466.68	high	3	Hmusing_000053800.1	2466.68	high	3	1	Hmusing_000053800.1
LmjF.23.0260:mRNA-p1	argininosuccinate synthase, putative |	0	no	0	none	0	no	0	0
LmjF.23.0270:mRNA-p1	pteridine reductase 1 | transcript_product	0	no	0	none	0	no	0	0
LmjF.23.0380:mRNA-p1	ATP-binding cassette protein subfamily G, member 5 |	51.6341	high	3	Hmusing_000049700.1;Hmusing_000247100.1;Hmusing_000247200.1;Hmusing_000257300.1;Hmusing_000870700.1;Hmusing_000870800.1;Hmusing_000870600.1	51.6341	high	3	7	Hmusing_000049700.1	Hmusing_000247100.1	Hmusing_000247200.1	Hmusing_000257300.1	Hmusing_000870700.1	Hmusing_000870800.1	Hmusing_000870600.1
LmjF.23.0540:mRNA-p1	acetyl-CoA synthetase, putative |	5.28361	low	1	Hmusing_000048500.1;Hmusing_000694200.1	5.28361	low	1	2	Hmusing_000048500.1	Hmusing_000694200.1
LmjF.23.0690:mRNA-p1	3-ketoacyl-CoA thiolase, putative |	1078.32	high	3	Hmusing_000694100.1	1078.32	high	3	1	Hmusing_000694100.1
LmjF.23.0760:mRNA-p1	mitochondrial RNA binding protein, putative |	0	no	0	Hmusing_000695300.1;Hmusing_000695200.1;Hmusing_000695100.1;Hmusing_000695000.1	0	no	0	4	Hmusing_000695300.1	Hmusing_000695200.1	Hmusing_000695100.1	Hmusing_000695000.1
LmjF.23.0830:mRNA-p1	Na/H antiporter-like protein | transcript_product	5.95927	median	2	Hmusing_000695900.1	5.95927	median	2	1	Hmusing_000695900.1
LmjF.23.0870:mRNA-p1	beta-fructosidase-like protein |	17.468	median	2	Hmusing_000696400.1;Hmusing_000696300.1;Hmusing_000770900.1	17.468	median	2	3	Hmusing_000696400.1	Hmusing_000696300.1	Hmusing_000770900.1
LmjF.23.1170:mRNA-p1	membrane-bound acid phosphatase 2 |	28.4238	median	2	Hmusing_000349700.1;Hmusing_000453500.1;Hmusing_000453700.1;Hmusing_000453400.1;Hmusing_000453100.1;Hmusing_000453200.1;Hmusing_000453600.1;Hmusing_000492400.1;Hmusing_000453300.1	28.4238	median	2	7	Hmusing_000349700.1	Hmusing_000453500.1	Hmusing_000453700.1	Hmusing_000453400.1	Hmusing_000453100.1	Hmusing_000453200.1	Hmusing_000453600.1	Hmusing_000492400.1	Hmusing_000453300.1
LmjF.23.1300:mRNA-p1	lathosterol oxidase-like protein |	125.079	high	3	Hmusing_000700700.1	125.079	high	3	1	Hmusing_000700700.1
LmjF.23.1370:mRNA-p1	mitochondrial carrier protein-like protein |	0	no	0	none	0	no	0	0
LmjF.23.1480:mRNA-p1	alanine racemase, putative | transcript_product	43.6306	high	3	Hmusing_000704200.1	43.6306	high	3	1	Hmusing_000704200.1
LmjF.23.1520:mRNA-p1	protoheme IX farnesyltransferase, putative |	0	no	0	none	0	no	0	0
LmjF.24.0150:mRNA-p1	glycosomal membrane like protein |	173.585	high	3	Hmusing_000756500.1	173.585	high	3	1	Hmusing_000756500.1
LmjF.24.0320:mRNA-p1	fumarate hydratase, putative |	73.0197	high	3	Hmusing_000758100.1;Hmusing_000575100.1	73.0197	high	3	2	Hmusing_000758100.1	Hmusing_000575100.1
LmjF.24.0370:mRNA-p1	aspartate aminotransferase, putative |	558.341	high	3	Hmusing_000735800.1;Hmusing_000735700.1;Hmusing_000735600.1	558.341	high	3	3	Hmusing_000735800.1	Hmusing_000735700.1	Hmusing_000735600.1
LmjF.24.0630:mRNA-p1	ATPase subunit 9, putative | transcript_product	216.006	high	3	Hmusing_000824500.1;Hmusing_000800200.1	216.006	high	3	2	Hmusing_000824500.1	Hmusing_000800200.1
LmjF.24.0680:mRNA-p1	myo-inositol/proton symporter (MIT) |	20.7679	median	2	Hmusing_000533700.1;Hmusing_000533400.1;Hmusing_000534100.1	20.7679	median	2	3	Hmusing_000533700.1	Hmusing_000533400.1	Hmusing_000534100.1
LmjF.24.0770:mRNA-p1	malic enzyme, putative | transcript_product	197.39	high	3	Hmusing_000532000.1;Hmusing_000532500.1;Hmusing_000532400.1;Hmusing_000532300.1;Hmusing_000532200.1;Hmusing_000532600.1;Hmusing_000532100.1	197.39	high	3	7	Hmusing_000532000.1	Hmusing_000532500.1	Hmusing_000532400.1	Hmusing_000532300.1	Hmusing_000532200.1	Hmusing_000532600.1	Hmusing_000532100.1
LmjF.24.0770:mRNA-p1	malic enzyme, putative | transcript_product	197.39	high	3	Hmusing_000532000.1;Hmusing_000532500.1;Hmusing_000532400.1;Hmusing_000532300.1;Hmusing_000532200.1;Hmusing_000532600.1;Hmusing_000532100.1	197.39	high	3	7	Hmusing_000532000.1	Hmusing_000532500.1	Hmusing_000532400.1	Hmusing_000532300.1	Hmusing_000532200.1	Hmusing_000532600.1	Hmusing_000532100.1
LmjF.24.0850:mRNA-p1	triosephosphate isomerase |	213.362	high	3	Hmusing_000531500.1;Hmusing_000531400.1	213.362	high	3	2	Hmusing_000531500.1	Hmusing_000531400.1
LmjF.24.1150:mRNA-p1	DNA-directed RNA polymerase, mitochondrial |	0	no	0	none	0	no	0	0
LmjF.24.1440:mRNA-p1	HpcH/HpaI aldolase/citrate lyase family, putative |	0	no	0	none	0	no	0	0
LmjF.24.1630:mRNA-p1	Succinate dehydrogenase [ubiquinone] flavoprotein	0	no	0	none	0	no	0	0
LmjF.24.1630:mRNA-p1	Succinate dehydrogenase [ubiquinone] flavoprotein	0	no	0	none	0	no	0	0
LmjF.24.1710:mRNA-p1	ubiquitin-conjugating enzyme E2, putative |	5.39984	low	1	Hmusing_000033100.1	5.39984	low	1	1	Hmusing_000033100.1
LmjF.24.1840:mRNA-p1	lysophospholipase, putative |	0	no	0	Hmusing_000031700.1;Hmusing_000031800.1	0	no	0	2	Hmusing_000031700.1	Hmusing_000031800.1
LmjF.24.2030:mRNA-p1	3-oxoacyl-(acyl-carrier protein) reductase, putative |	0	no	0	none	0	no	0	0
LmjF.24.2060:mRNA-p1	transketolase | transcript_product	0	no	0	Hmusing_000599200.1;Hmusing_000599300.1	0	no	0	2	Hmusing_000599200.1	Hmusing_000599300.1
LmjF.24.2110:mRNA-p1	3-hydroxy-3-methylglutaryl-CoA synthase, putative |	0	no	0	Hmusing_000598900.1;Hmusing_000598600.1	0	no	0	2	Hmusing_000598900.1	Hmusing_000598600.1
LmjF.24.2230:mRNA-p1	Heme Response-1 protein, putative |	403.037	high	3	Hmusing_000597600.1	403.037	high	3	1	Hmusing_000597600.1
LmjF.24.2250:mRNA-p1	fatty-acid desaturase, putative |	0	no	0	Hmusing_000597400.1;Hmusing_000597200.1	0	no	0	2	Hmusing_000597400.1	Hmusing_000597200.1
LmjF.25.0120:mRNA-p1	electron transfer flavoprotein, putative |	0	no	0	none	0	no	0	0
LmjF.25.0210:mRNA-p1	mitochondrial carrier protein, putative |	3.5189	low	1	Hmusing_000610000.1;Hmusing_000925300.1;Hmusing_000455600.1	3.5189	low	1	3	Hmusing_000610000.1	Hmusing_000925300.1	Hmusing_000455600.1
LmjF.25.1050:mRNA-p1	frataxin-like protein |	20.4257	median	2	Hmusing_000603400.1	20.4257	median	2	1	Hmusing_000603400.1
LmjF.25.1120:mRNA-p1	aldehyde dehydrogenase, mitochondrial precursor |	5.74563	median	2	Hmusing_000358500.1;Hmusing_000151700.1;Hmusing_000426600.1;Hmusing_000182300.1	5.74563	median	2	4	Hmusing_000358500.1	Hmusing_000151700.1	Hmusing_000426600.1	Hmusing_000182300.1
LmjF.25.1120:mRNA-p1	aldehyde dehydrogenase, mitochondrial precursor |	5.74563	median	2	Hmusing_000358500.1;Hmusing_000151700.1;Hmusing_000426600.1;Hmusing_000182300.1	5.74563	median	2	4	Hmusing_000358500.1	Hmusing_000151700.1	Hmusing_000426600.1	Hmusing_000182300.1
LmjF.25.1130:mRNA-p1	cytochrome oxidase subunit VII |	0	no	0	none	0	no	0	0
LmjF.25.1900:mRNA-p1	phosphopantothenate--cysteine ligase, putative |	15.4669	median	2	Hmusing_000137800.1	15.4669	median	2	1	Hmusing_000137800.1
LmjF.25.2140:mRNA-p1	succinyl-CoA synthetase alpha subunit, putative |	228.488	high	3	Hmusing_000140100.1;Hmusing_000140000.1	228.488	high	3	2	Hmusing_000140100.1	Hmusing_000140000.1
LmjF.25.2230:mRNA-p1	glycosome import protein, putative |	0	no	0	none	0	no	0	0
LmjF.25.2290:mRNA-p1	Pex2 / Pex12 amino terminal region/Ring finger domain	15.2704	median	2	Hmusing_000141200.1	15.2704	median	2	1	Hmusing_000141200.1
LmjF.25.2440:mRNA-p1	tagatose-6-phosphate kinase-like protein |	0	no	0	none	0	no	0	0
LmjF.26.0020:mRNA-p1	methylmalonyl-coa epimerase-like protein |	69.9238	high	3	Hmusing_000207300.1;Hmusing_000207200.1;Hmusing_000207100.1;Hmusing_000207000.1;Hmusing_000206900.1;Hmusing_000206800.1;Hmusing_000206700.1;Hmusing_000206600.1	69.9238	high	3	7	Hmusing_000207300.1	Hmusing_000207200.1	Hmusing_000207100.1	Hmusing_000207000.1	Hmusing_000206900.1	Hmusing_000206800.1	Hmusing_000206700.1	Hmusing_000206600.1
LmjF.26.0030:mRNA-p1	pyridoxal phosphate containing glycine decarboxylase,	0	no	0	none	0	no	0	0
LmjF.26.0140:mRNA-p1	adenine phosphoribosyltransferase |	91.63	high	3	Hmusing_000797200.1;Hmusing_000797100.1	91.63	high	3	2	Hmusing_000797200.1	Hmusing_000797100.1
LmjF.26.0160:mRNA-p1	nuclear lim interactor-interacting factor-like protein	50.9283	high	3	Hmusing_000752400.1	50.9283	high	3	1	Hmusing_000752400.1
LmjF.26.0310:mRNA-p1	6-phosphofructo-2-kinase/fructose-2,	13.5758	median	2	Hmusing_000798900.1;Hmusing_000908800.1	13.5758	median	2	2	Hmusing_000798900.1	Hmusing_000908800.1
LmjF.26.0320:mRNA-p1	C-1-tetrahydrofolate synthase, cytoplasmic, putative |	35.2763	median	2	Hmusing_000799000.1	35.2763	median	2	1	Hmusing_000799000.1
LmjF.26.0800:mRNA-p1	type II (glutathione peroxidase-like) tryparedoxin	187.471	high	3	Hmusing_000803300.1;Hmusing_000803000.1;Hmusing_000803200.1;Hmusing_000802900.1;Hmusing_000803500.1;Hmusing_000803600.1;Hmusing_000803400.1;Hmusing_000803100.1;Hmusing_000802800.1;Hmusing_000802700.1	187.471	high	3	7	Hmusing_000803300.1	Hmusing_000803000.1	Hmusing_000803200.1	Hmusing_000802900.1	Hmusing_000803500.1	Hmusing_000803600.1	Hmusing_000803400.1	Hmusing_000803100.1	Hmusing_000802800.1	Hmusing_000802700.1
LmjF.26.0830:mRNA-p1	aspartate--ammonia ligase, putative |	27.4937	median	2	Hmusing_000949300.1	27.4937	median	2	1	Hmusing_000949300.1
LmjF.26.1470:mRNA-p1	farnesyltransferase beta subunit |	0	no	0	none	0	no	0	0
LmjF.26.1610:mRNA-p1	Proline dehydrogenase, mitochondrial |	82.5101	high	3	Hmusing_000811500.1	82.5101	high	3	1	Hmusing_000811500.1
LmjF.26.1620:mRNA-p1	CDP-DAG synthase, putative | transcript_product	0	no	0	none	0	no	0	0
LmjF.26.1710:mRNA-p1	cytochrome c oxidase subunit V, putative |	0	no	0	none	0	no	0	0
LmjF.26.1710:mRNA-p1	cytochrome c oxidase subunit V, putative |	0	no	0	none	0	no	0	0
LmjF.26.1910:mRNA-p1	deoxyhypusine hydroxylase, putative |	45.6643	high	3	Hmusing_000170500.1	45.6643	high	3	1	Hmusing_000170500.1
LmjF.26.1970:mRNA-p1	electon transport protein SCO1/SCO2, putative |	0	no	0	none	0	no	0	0
LmjF.26.2240:mRNA-p1	kynureninase, putative |	0	no	0	none	0	no	0	0
LmjF.26.2480:mRNA-p1	CDP-diacylglycerol--inositol 3-phosphatidyltransferase,	49.9736	high	3	Hmusing_000164000.1	49.9736	high	3	1	Hmusing_000164000.1
LmjF.26.2700:mRNA-p1	6-phosphogluconolactonase |	0	no	0	Hmusing_000296500.1;Hmusing_000296400.1;Hmusing_000296300.1	0	no	0	3	Hmusing_000296500.1	Hmusing_000296400.1	Hmusing_000296300.1
LmjF.26.2700:mRNA-p1	6-phosphogluconolactonase |	0	no	0	Hmusing_000296500.1;Hmusing_000296400.1;Hmusing_000296300.1	0	no	0	3	Hmusing_000296500.1	Hmusing_000296400.1	Hmusing_000296300.1
LmjF.26.2710:mRNA-p1	glutamate 5-kinase, putative |	0	no	0	none	0	no	0	0
LmjF.27.0290:mRNA-p1	acyl carrier protein, mitochondrial, putative |	0	no	0	none	0	no	0	0
LmjF.27.0290:mRNA-p1	acyl carrier protein, mitochondrial, putative |	0	no	0	none	0	no	0	0
LmjF.27.0300:mRNA-p1	methylmalonyl-coenzyme a mutase, putative |	23.2296	median	2	Hmusing_000887000.1;Hmusing_000886900.1;Hmusing_000618600.1;Hmusing_000618500.1	23.2296	median	2	4	Hmusing_000887000.1	Hmusing_000886900.1	Hmusing_000618600.1	Hmusing_000618500.1
LmjF.27.0420:mRNA-p1	ribokinase | transcript_product	239.062	high	3	Hmusing_000199700.1;Hmusing_000199600.1;Hmusing_000199500.1;Hmusing_000199300.1;Hmusing_000199200.1;Hmusing_000199400.1;Hmusing_000199100.1;Hmusing_000199000.1	239.062	high	3	7	Hmusing_000199700.1	Hmusing_000199600.1	Hmusing_000199500.1	Hmusing_000199300.1	Hmusing_000199200.1	Hmusing_000199400.1	Hmusing_000199100.1	Hmusing_000199000.1
LmjF.27.0460:mRNA-p1	Vasohibin, putative | transcript_product	0	no	0	none	0	no	0	0
LmjF.27.0740:mRNA-p1	NADH dehydrogenase [ubiquinone] iron-sulfur protein 7,	0	no	0	none	0	no	0	0
LmjF.27.0880:mRNA-p1	2-oxoglutarate dehydrogenase subunit, putative |	64.6805	high	3	Hmusing_000203600.1;Hmusing_000266800.1	64.6805	high	3	2	Hmusing_000203600.1	Hmusing_000266800.1
LmjF.27.0930:mRNA-p1	isovaleryl-coA dehydrogenase, putative |	0	no	0	none	0	no	0	0
LmjF.27.1060:mRNA-p1	cysteine desulfurase, putative |	33.9693	median	2	Hmusing_000904200.1;Hmusing_000334100.1	33.9693	median	2	2	Hmusing_000904200.1	Hmusing_000334100.1
LmjF.27.1810:mRNA-p1	Phosphoenolpyruvate carboxykinase [ATP], glycosomal |	0	no	0	Hmusing_000775600.1;Hmusing_000775500.1;Hmusing_000775400.1;Hmusing_000775200.1;Hmusing_000775100.1;Hmusing_000775000.1;Hmusing_000775300.1	0	no	0	7	Hmusing_000775600.1	Hmusing_000775500.1	Hmusing_000775400.1	Hmusing_000775200.1	Hmusing_000775100.1	Hmusing_000775000.1	Hmusing_000775300.1
LmjF.27.1870:mRNA-p1	trypanothione synthetase |	8.64414	median	2	Hmusing_000774300.1;Hmusing_000774400.1;Hmusing_000141800.1	8.64414	median	2	3	Hmusing_000774300.1	Hmusing_000774400.1	Hmusing_000141800.1
LmjF.27.2020:mRNA-p1	D-lactate dehydrogenase-like protein |	22.4868	median	2	Hmusing_000695700.1	22.4868	median	2	1	Hmusing_000695700.1
LmjF.27.2040:mRNA-p1	Transmembrane adaptor Erv26, putative |	0	no	0	none	0	no	0	0
LmjF.27.2340:mRNA-p1	sucrose hydrolase-like protein |	17.468	median	2	Hmusing_000770900.1;Hmusing_000696400.1;Hmusing_000696300.1	17.468	median	2	3	Hmusing_000770900.1	Hmusing_000696400.1	Hmusing_000696300.1
LmjF.27.2340:mRNA-p1	sucrose hydrolase-like protein |	17.468	median	2	Hmusing_000770900.1;Hmusing_000696400.1;Hmusing_000696300.1	17.468	median	2	3	Hmusing_000770900.1	Hmusing_000696400.1	Hmusing_000696300.1
LmjF.27.2410:mRNA-p1	aldo-keto reductase-like protein |	0.720404	low	1	Hmusing_000771400.1;Hmusing_000584000.1;Hmusing_000583800.1;Hmusing_000583900.1;Hmusing_000301600.1;Hmusing_000533300.1	0.720404	low	1	6	Hmusing_000771400.1	Hmusing_000584000.1	Hmusing_000583800.1	Hmusing_000583900.1	Hmusing_000301600.1	Hmusing_000533300.1
LmjF.27.2410:mRNA-p1	aldo-keto reductase-like protein |	0.720404	low	1	Hmusing_000771400.1;Hmusing_000584000.1;Hmusing_000583800.1;Hmusing_000583900.1;Hmusing_000301600.1;Hmusing_000533300.1	0.720404	low	1	6	Hmusing_000771400.1	Hmusing_000584000.1	Hmusing_000583800.1	Hmusing_000583900.1	Hmusing_000301600.1	Hmusing_000533300.1
LmjF.27.2440:mRNA-p1	3-oxoacyl-ACP reductase, putative |	17.855	median	2	Hmusing_000771600.1	17.855	median	2	1	Hmusing_000771600.1
LmjF.28.0140:mRNA-p1	pantothenate kinase subunit, putative |	7.29553	median	2	Hmusing_000896400.1	7.29553	median	2	1	Hmusing_000896400.1
LmjF.28.0200:mRNA-p1	hypothetical protein, conserved |	39.8553	high	3	Hmusing_000896700.1	39.8553	high	3	1	Hmusing_000896700.1
LmjF.28.0240:mRNA-p1	glycerol-3-phosphate dehydrogenase (FAD-dependent),	43.5853	high	3	Hmusing_000897100.1	43.5853	high	3	1	Hmusing_000897100.1
LmjF.28.0270:mRNA-p1	phosphoadenosine phosphosulfate reductase-like protein	20.8833	median	2	Hmusing_000897600.1	20.8833	median	2	1	Hmusing_000897600.1
LmjF.28.0490:mRNA-p1	propionyl-coa carboxylase beta chain, putative |	0	no	0	none	0	no	0	0
LmjF.28.0890:mRNA-p1	ribonucleoside-diphosphate reductase large chain,	0	no	0	none	0	no	0	0
LmjF.28.1280:mRNA-p1	phenylalanine-4-hydroxylase |	0	no	0	none	0	no	0	0
LmjF.28.1320:mRNA-p1	prenyltransferase, putative |	16.3273	median	2	Hmusing_000277200.1	16.3273	median	2	1	Hmusing_000277200.1
LmjF.28.1320:mRNA-p1	prenyltransferase, putative |	16.3273	median	2	Hmusing_000277200.1	16.3273	median	2	1	Hmusing_000277200.1
LmjF.28.1580:mRNA-p1	phosphonopyruvate decarboxylase-like protein |	18.0755	median	2	Hmusing_000273100.1	18.0755	median	2	1	Hmusing_000273100.1
LmjF.28.1840:mRNA-p1	methylthioribulose-1-phosphate dehydratase, putative |	16.8555	median	2	Hmusing_000271400.1	16.8555	median	2	1	Hmusing_000271400.1
LmjF.28.1970:mRNA-p1	ribose 5-phosphate isomerase, putative |	218.453	high	3	Hmusing_000475000.1;Hmusing_000474900.1	218.453	high	3	2	Hmusing_000475000.1	Hmusing_000474900.1
LmjF.28.2030:mRNA-p1	NADH dehydrogenase subunit NB6M, putative |	24.7201	median	2	Hmusing_000474400.1	24.7201	median	2	1	Hmusing_000474400.1
LmjF.28.2260:mRNA-p1	glycosomal membrane protein, putative |	68.9474	high	3	Hmusing_000471700.1;Hmusing_000471800.1	68.9474	high	3	2	Hmusing_000471700.1	Hmusing_000471800.1
LmjF.28.2260:mRNA-p1	glycosomal membrane protein, putative |	68.9474	high	3	Hmusing_000471700.1;Hmusing_000471800.1	68.9474	high	3	2	Hmusing_000471700.1	Hmusing_000471800.1
LmjF.28.2370:mRNA-p1	serine hydroxymethyltransferase (SHMT-L) |	16.8075	median	2	Hmusing_000674400.1;Hmusing_000470900.1	16.8075	median	2	2	Hmusing_000674400.1	Hmusing_000470900.1
LmjF.28.2510:mRNA-p1	acyl-CoA dehydrogenase, putative |	0	no	0	none	0	no	0	0
LmjF.28.2650:mRNA-p1	membrane-bound acid phosphatase, putative |	28.4238	median	2	Hmusing_000349700.1;Hmusing_000453500.1;Hmusing_000453400.1;Hmusing_000453700.1;Hmusing_000453100.1;Hmusing_000453300.1;Hmusing_000492400.1;Hmusing_000453600.1;Hmusing_000453200.1	28.4238	median	2	7	Hmusing_000349700.1	Hmusing_000453500.1	Hmusing_000453400.1	Hmusing_000453700.1	Hmusing_000453100.1	Hmusing_000453300.1	Hmusing_000492400.1	Hmusing_000453600.1	Hmusing_000453200.1
LmjF.28.2860:mRNA-p1	cytosolic malate dehydrogenase |	0	no	0	Hmusing_000465100.1;Hmusing_000465200.1	0	no	0	2	Hmusing_000465100.1	Hmusing_000465200.1
LmjF.28.2910:mRNA-p1	glutamate dehydrogenase, putative |	0	no	0	none	0	no	0	0
LmjF.29.0250:mRNA-p1	thymine-7-hydroxylase, putative |	0	no	0	none	0	no	0	0
LmjF.29.0740:mRNA-p1	Peroxisomal targeting signal 2 receptor |	0	no	0	none	0	no	0	0
LmjF.29.1310:mRNA-p1	carnitine/choline acetyltransferase, putative |	0	no	0	Hmusing_000862000.1;Hmusing_000862300.1	0	no	0	2	Hmusing_000862000.1	Hmusing_000862300.1
LmjF.29.1570:mRNA-p1	glutamamyl carboxypeptidase, putative |	0	no	0	none	0	no	0	0
LmjF.29.1950:mRNA-p1	protein farnesyltransferase alpha subunit, putative |	0	no	0	none	0	no	0	0
LmjF.29.1960:mRNA-p1	Fumarate hydratase class I, cytosolic |	73.0197	high	3	Hmusing_000575100.1;Hmusing_000758100.1	73.0197	high	3	2	Hmusing_000575100.1	Hmusing_000758100.1
LmjF.29.2140:mRNA-p1	C-8 sterol isomerase-like protein |	0	no	0	none	0	no	0	0
LmjF.29.2140:mRNA-p1	C-8 sterol isomerase-like protein |	0	no	0	none	0	no	0	0
LmjF.29.2200:mRNA-p1	dynamin-1-like protein |	23.7355	median	2	Hmusing_000572800.1;Hmusing_000572900.1	23.7355	median	2	2	Hmusing_000572800.1	Hmusing_000572900.1
LmjF.29.2350:mRNA-p1	Ubiquinone biosynthesis protein COQ7, putative |	30.4088	median	2	Hmusing_000570900.1	30.4088	median	2	1	Hmusing_000570900.1
LmjF.29.2510:mRNA-p1	ATP-dependent 6-phosphofructokinase, glycosomal |	0	no	0	Hmusing_000569100.1;Hmusing_000569200.1;Hmusing_000569300.1	0	no	0	3	Hmusing_000569100.1	Hmusing_000569200.1	Hmusing_000569300.1
LmjF.29.2800:mRNA-p1	inosine-adenosine-guanosine-nucleosidehydrolase,	0	no	0	none	0	no	0	0
LmjF.30.0120:mRNA-p1	alkyldihydroxyacetonephosphate synthase |	0	no	0	none	0	no	0	0
LmjF.30.0530:mRNA-p1	glycosyltransferase family 28 protein, putative |	7.7284	median	2	Hmusing_000016100.1	7.7284	median	2	1	Hmusing_000016100.1
LmjF.30.0860:mRNA-p1	surface protein amastin, putative |	733.252	high	3	Hmusing_000613600.1;Hmusing_000612400.1;Hmusing_000613200.1;Hmusing_000612900.1	733.252	high	3	4	Hmusing_000613600.1	Hmusing_000612400.1	Hmusing_000613200.1	Hmusing_000612900.1
LmjF.30.0880:mRNA-p1	adenosine kinase, putative |	26.7122	median	2	Hmusing_000410000.1;Hmusing_000760100.1	26.7122	median	2	2	Hmusing_000410000.1	Hmusing_000760100.1
LmjF.30.1250:mRNA-p1	pyridoxal kinase, putative |	0	no	0	none	0	no	0	0
LmjF.30.1540:mRNA-p1	phosphopantothenoylcysteine decarboxylase, putative |	0	no	0	none	0	no	0	0
LmjF.30.1610:mRNA-p1	ferric reductase transmembrane protein, putative |	0	no	0	none	0	no	0	0
LmjF.30.1940:mRNA-p1	succinyl-coa:3-ketoacid-coenzyme a transferase- like	517.565	high	3	Hmusing_000841100.1	517.565	high	3	1	Hmusing_000841100.1
LmjF.30.2080:mRNA-p1	hypothetical protein, conserved |	0	no	0	none	0	no	0	0
LmjF.30.2090:mRNA-p1	alcohol dehydrogenase, putative |	0	no	0	none	0	no	0	0
LmjF.30.2540:mRNA-p1	AAA family ATPase-like protein | transcript_product	10.0322	median	2	Hmusing_000423600.1;Hmusing_000362600.1;Hmusing_000904300.1;Hmusing_000180100.1;Hmusing_000758900.1;Hmusing_000648600.1;Hmusing_000923400.1;Hmusing_000969300.1;Hmusing_000059600.1;Hmusing_000198500.1;Hmusing_000731800.1;Hmusing_000836600.1;Hmusing_000747200.1;Hmusing_000746900.1;Hmusing_000348500.1;Hmusing_000134500.1;Hmusing_000384900.1;Hmusing_000814800.1;Hmusing_000748500.1;Hmusing_000559800.1…	10.0322	median	2	7	Hmusing_000423600.1	Hmusing_000362600.1	Hmusing_000904300.1	Hmusing_000180100.1	Hmusing_000758900.1	Hmusing_000648600.1	Hmusing_000923400.1	Hmusing_000969300.1	Hmusing_000059600.1	Hmusing_000198500.1	Hmusing_000731800.1	Hmusing_000836600.1	Hmusing_000747200.1	Hmusing_000746900.1	Hmusing_000348500.1	Hmusing_000134500.1	Hmusing_000384900.1	Hmusing_000814800.1	Hmusing_000748500.1	Hmusing_000559800.1	Hmusing_000638200.1	Hmusing_000569400.1	Hmusing_000087900.1	Hmusing_000648200.1	Hmusing_000591300.1	Hmusing_000855800.1	Hmusing_000401000.1	Hmusing_000537500.1	Hmusing_000275500.1
LmjF.30.2600:mRNA-p1	formate--tetrahydrofolate ligase |	20.277	median	2	Hmusing_000424100.1	20.277	median	2	1	Hmusing_000424100.1
LmjF.30.2770:mRNA-p1	superoxide dismutase, putative |	376.205	high	3	Hmusing_000425700.1;Hmusing_000914500.1;Hmusing_000216300.1	376.205	high	3	3	Hmusing_000425700.1	Hmusing_000914500.1	Hmusing_000216300.1
LmjF.30.2770:mRNA-p1	superoxide dismutase, putative |	376.205	high	3	Hmusing_000425700.1;Hmusing_000914500.1;Hmusing_000216300.1	376.205	high	3	3	Hmusing_000425700.1	Hmusing_000914500.1	Hmusing_000216300.1
LmjF.30.2950:mRNA-p1	phospholipase c-like protein |	17.5115	median	2	Hmusing_000426900.1	17.5115	median	2	1	Hmusing_000426900.1
LmjF.30.2970:mRNA-p1	glyceraldehyde 3-phosphate dehydrogenase, glycosomal |	20.5606	median	2	Hmusing_000427600.1;Hmusing_000975900.1;Hmusing_000975800.1;Hmusing_000975700.1;Hmusing_000975600.1;Hmusing_000975400.1;Hmusing_000831700.1;Hmusing_000427500.1;Hmusing_000427400.1;Hmusing_000427300.1;Hmusing_000427200.1;Hmusing_000427100.1;Hmusing_000144900.1;Hmusing_000144800.1;Hmusing_000144500.1;Hmusing_000144200.1;Hmusing_000143800.1;Hmusing_000143700.1;Hmusing_000143900.1;Hmusing_000832400.1…	20.5606	median	2	7	Hmusing_000427600.1	Hmusing_000975900.1	Hmusing_000975800.1	Hmusing_000975700.1	Hmusing_000975600.1	Hmusing_000975400.1	Hmusing_000831700.1	Hmusing_000427500.1	Hmusing_000427400.1	Hmusing_000427300.1	Hmusing_000427200.1	Hmusing_000427100.1	Hmusing_000144900.1	Hmusing_000144800.1	Hmusing_000144500.1	Hmusing_000144200.1	Hmusing_000143800.1	Hmusing_000143700.1	Hmusing_000143900.1	Hmusing_000832400.1	Hmusing_000832100.1	Hmusing_000143600.1	Hmusing_000975500.1	Hmusing_000831800.1	Hmusing_000144100.1	Hmusing_000143500.1	Hmusing_000144000.1	Hmusing_000144400.1	Hmusing_000144300.1	Hmusing_000145000.1	Hmusing_000351700.1	Hmusing_000524400.1	Hmusing_000524300.1	Hmusing_000144600.1	Hmusing_000832000.1	Hmusing_000832200.1	Hmusing_000831900.1	Hmusing_000832300.1	Hmusing_000144700.1
LmjF.30.3080:mRNA-p1	homoserine kinase | transcript_product	0	no	0	none	0	no	0	0
LmjF.30.3110:mRNA-p1	S-adenosylmethionine decarboxylase |	44.9192	high	3	Hmusing_000977500.1;Hmusing_000977600.1	44.9192	high	3	2	Hmusing_000977500.1	Hmusing_000977600.1
LmjF.30.3190:mRNA-p1	3-hydroxy-3-methylglutaryl-CoA reductase |	55.7614	high	3	Hmusing_000978100.1	55.7614	high	3	1	Hmusing_000978100.1
LmjF.30.3520:mRNA-p1	S-adenosylmethionine synthetase |	0	no	0	Hmusing_000322600.1;Hmusing_000322500.1;Hmusing_000322400.1;Hmusing_000322700.1	0	no	0	4	Hmusing_000322600.1	Hmusing_000322500.1	Hmusing_000322400.1	Hmusing_000322700.1
LmjF.30.3550:mRNA-p1	cytochrome p450-like protein |	550.996	high	3	Hmusing_000322100.1	550.996	high	3	1	Hmusing_000322100.1
LmjF.30.3600:mRNA-p1	ATP synthase, epsilon chain, putative |	65.9891	high	3	Hmusing_000321600.1	65.9891	high	3	1	Hmusing_000321600.1
LmjF.30.3600:mRNA-p1	ATP synthase, epsilon chain, putative |	65.9891	high	3	Hmusing_000321600.1	65.9891	high	3	1	Hmusing_000321600.1
LmjF.31.0010:mRNA-p1	5-methyltetrahydropteroyltriglutamate-homocysteine	0	no	0	none	0	no	0	0
LmjF.31.0020:mRNA-p1	Aquaglyceroporin 1 |	0	no	0	none	0	no	0	0
LmjF.31.0540:mRNA-p1	glycosomal transporter (GAT1), putative |	0	no	0	Hmusing_000126800.1;Hmusing_000298000.1	0	no	0	2	Hmusing_000126800.1	Hmusing_000298000.1
LmjF.31.0560:mRNA-p1	mevalonate kinase, putative |	32.0769	median	2	Hmusing_000851300.1	32.0769	median	2	1	Hmusing_000851300.1
LmjF.31.0830:mRNA-p1	lipase, putative | transcript_product	0	no	0	none	0	no	0	0
LmjF.31.0840:mRNA-p1	lipase precursor-like protein |	0	no	0	none	0	no	0	0
LmjF.31.1070:mRNA-p1	biotin/lipoate protein ligase-like protein |	0	no	0	none	0	no	0	0
LmjF.31.1140:mRNA-p1	monoglyceride lipase, putative |	0	no	0	none	0	no	0	0
LmjF.31.1220:mRNA-p1	Pyrophosphate-energized vacuolar membrane proton pump	54.6643	high	3	Hmusing_000132200.1	54.6643	high	3	1	Hmusing_000132200.1
LmjF.31.1220:mRNA-p1	Pyrophosphate-energized vacuolar membrane proton pump	54.6643	high	3	Hmusing_000132200.1	54.6643	high	3	1	Hmusing_000132200.1
LmjF.31.1640:mRNA-p1	thiolase protein-like protein |	0	no	0	none	0	no	0	0
LmjF.31.1890:mRNA-p1	peptidase m20/m25/m40 family-like protein |	36.9335	high	3	Hmusing_000767900.1	36.9335	high	3	1	Hmusing_000767900.1
LmjF.31.2020:mRNA-p1	succinyl-diaminopimelate desuccinylase-like protein |	36.9335	high	3	Hmusing_000767900.1	36.9335	high	3	1	Hmusing_000767900.1
LmjF.31.2290:mRNA-p1	phosphatidylethanolaminen-methyltransferase-lik e	9.07618	median	2	Hmusing_000584300.1	9.07618	median	2	1	Hmusing_000584300.1
LmjF.31.2330:mRNA-p1	3,2-trans-enoyl-CoA isomerase, mitochondrial precursor,	24.3839	median	2	Hmusing_000584200.1	24.3839	median	2	1	Hmusing_000584200.1
LmjF.31.2460:mRNA-p1	lipase, putative | transcript_product	0	no	0	none	0	no	0	0
LmjF.31.2480:mRNA-p1	ferredoxin 2fe-2s-like protein |	31.1553	median	2	Hmusing_000709600.1;Hmusing_000709700.1	31.1553	median	2	2	Hmusing_000709600.1	Hmusing_000709700.1
LmjF.31.2480:mRNA-p1	ferredoxin 2fe-2s-like protein |	31.1553	median	2	Hmusing_000709600.1;Hmusing_000709700.1	31.1553	median	2	2	Hmusing_000709600.1	Hmusing_000709700.1
LmjF.31.2580:mRNA-p1	ubiquinol-cytochrome-c reductase-like protein |	0	no	0	none	0	no	0	0
LmjF.31.2940:mRNA-p1	squalene synthase, putative |	33.532	median	2	Hmusing_000587200.1	33.532	median	2	1	Hmusing_000587200.1
LmjF.31.2970:mRNA-p1	acetyl-CoA carboxylase | transcript_product	181.972	high	3	Hmusing_000587700.1;Hmusing_000019600.1;Hmusing_000019500.1;Hmusing_000019400.1;Hmusing_000019300.1;Hmusing_000019200.1;Hmusing_000019100.1;Hmusing_000019000.1	181.972	high	3	7	Hmusing_000587700.1	Hmusing_000019600.1	Hmusing_000019500.1	Hmusing_000019400.1	Hmusing_000019300.1	Hmusing_000019200.1	Hmusing_000019100.1	Hmusing_000019000.1
LmjF.31.3060:mRNA-p1	ferrous iron transport protein, putative |	48.7576	high	3	Hmusing_000270000.1;Hmusing_000269900.1;Hmusing_000270300.1;Hmusing_000270600.1;Hmusing_000269800.1;Hmusing_000798300.1;Hmusing_000797900.1;Hmusing_000270500.1;Hmusing_000270200.1;Hmusing_000475300.1;Hmusing_000785600.1	48.7576	high	3	7	Hmusing_000270000.1	Hmusing_000269900.1	Hmusing_000270300.1	Hmusing_000270600.1	Hmusing_000269800.1	Hmusing_000798300.1	Hmusing_000797900.1	Hmusing_000270500.1	Hmusing_000270200.1	Hmusing_000475300.1	Hmusing_000785600.1
LmjF.31.3130:mRNA-p1	methylcrotonoyl-coa carboxylase biotinylated	181.972	high	3	Hmusing_000019600.1;Hmusing_000019500.1;Hmusing_000019400.1;Hmusing_000019300.1;Hmusing_000019200.1;Hmusing_000019100.1;Hmusing_000019000.1;Hmusing_000587700.1	181.972	high	3	7	Hmusing_000019600.1	Hmusing_000019500.1	Hmusing_000019400.1	Hmusing_000019300.1	Hmusing_000019200.1	Hmusing_000019100.1	Hmusing_000019000.1	Hmusing_000587700.1
LmjF.32.0890:mRNA-p1	ethanolamine-phosphate cytidylyltransferase |	0	no	0	none	0	no	0	0
LmjF.32.1110:mRNA-p1	mitochondrial carrier protein, putative |	16.4709	median	2	Hmusing_000091500.1;Hmusing_000091400.1;Hmusing_000329500.1	16.4709	median	2	3	Hmusing_000091500.1	Hmusing_000091400.1	Hmusing_000329500.1
LmjF.32.1110:mRNA-p1	mitochondrial carrier protein, putative |	16.4709	median	2	Hmusing_000091500.1;Hmusing_000091400.1;Hmusing_000329500.1	16.4709	median	2	3	Hmusing_000091500.1	Hmusing_000091400.1	Hmusing_000329500.1
LmjF.32.1580:mRNA-p1	phosphomannose isomerase |	152.202	high	3	Hmusing_000087400.1	152.202	high	3	1	Hmusing_000087400.1
LmjF.32.1820:mRNA-p1	iron superoxide dismutase, putative |	161.231	high	3	Hmusing_000084200.1;Hmusing_000084600.1;Hmusing_000084500.1;Hmusing_000084400.1;Hmusing_000084300.1;Hmusing_000216300.1;Hmusing_000914500.1	161.231	high	3	7	Hmusing_000084200.1	Hmusing_000084600.1	Hmusing_000084500.1	Hmusing_000084400.1	Hmusing_000084300.1	Hmusing_000216300.1	Hmusing_000914500.1
LmjF.32.1850:mRNA-p1	Chaperonin HSP60, mitochondrial |	0	no	0	Hmusing_000084000.1;Hmusing_000354600.1;Hmusing_000354500.1;Hmusing_000354700.1;Hmusing_000426000.1	0	no	0	5	Hmusing_000084000.1	Hmusing_000354600.1	Hmusing_000354500.1	Hmusing_000354700.1	Hmusing_000426000.1
LmjF.32.1960:mRNA-p1	1-acyl-sn-glycerol-3-phosphateacyltransferase-like	0	no	0	none	0	no	0	0
LmjF.32.2070:mRNA-p1	phosphopantetheine adenylyltransferase, putative |	83.5758	high	3	Hmusing_000081800.1	83.5758	high	3	1	Hmusing_000081800.1
LmjF.32.2240:mRNA-p1	methionyl-tRNA formyltransferase, putative |	0	no	0	none	0	no	0	0
LmjF.32.2320:mRNA-p1	C-14 sterol reductase, putative |	38.2791	high	3	Hmusing_000917500.1;Hmusing_000513300.1	38.2791	high	3	2	Hmusing_000917500.1	Hmusing_000513300.1
LmjF.32.2620:mRNA-p1	Complex1_LYR-like, putative |	34.7988	median	2	Hmusing_000914600.1	34.7988	median	2	1	Hmusing_000914600.1
LmjF.32.2630:mRNA-p1	superoxide dismutase, putative |	141.077	high	3	Hmusing_000914500.1;Hmusing_000216300.1;Hmusing_000084200.1;Hmusing_000084600.1;Hmusing_000084500.1;Hmusing_000084400.1;Hmusing_000084300.1;Hmusing_000425700.1	141.077	high	3	7	Hmusing_000914500.1	Hmusing_000216300.1	Hmusing_000084200.1	Hmusing_000084600.1	Hmusing_000084500.1	Hmusing_000084400.1	Hmusing_000084300.1	Hmusing_000425700.1
LmjF.32.2630:mRNA-p1	superoxide dismutase, putative |	141.077	high	3	Hmusing_000914500.1;Hmusing_000216300.1;Hmusing_000084200.1;Hmusing_000084600.1;Hmusing_000084500.1;Hmusing_000084400.1;Hmusing_000084300.1;Hmusing_000425700.1	141.077	high	3	7	Hmusing_000914500.1	Hmusing_000216300.1	Hmusing_000084200.1	Hmusing_000084600.1	Hmusing_000084500.1	Hmusing_000084400.1	Hmusing_000084300.1	Hmusing_000425700.1
LmjF.32.3170:mRNA-p1	NADH dehydrogenase subunit NI8M, putative |	38.2335	high	3	Hmusing_000912700.1	38.2335	high	3	1	Hmusing_000912700.1
LmjF.32.3260:mRNA-p1	glucosamine-6-phosphate isomerase, putative |	16.912	median	2	Hmusing_000015800.1	16.912	median	2	1	Hmusing_000015800.1
LmjF.32.3260:mRNA-p1	glucosamine-6-phosphate isomerase, putative |	16.912	median	2	Hmusing_000015800.1	16.912	median	2	1	Hmusing_000015800.1
LmjF.32.3310:mRNA-p1	dihydrolipoamide dehydrogenase, putative |	95.5892	high	3	Hmusing_000628900.1;Hmusing_000301800.1;Hmusing_000662200.1;Hmusing_000586300.1	95.5892	high	3	4	Hmusing_000628900.1	Hmusing_000301800.1	Hmusing_000662200.1	Hmusing_000586300.1
LmjF.32.3680:mRNA-p1	3-hydroxyisobutyryl-coenzyme A hydrolase, putative |	7.29942	median	2	Hmusing_000631100.1	7.29942	median	2	1	Hmusing_000631100.1
LmjF.33.0240:mRNA-p1	thiol-dependent reductase 1 |	49.6471	high	3	Hmusing_000058100.1	49.6471	high	3	1	Hmusing_000058100.1
LmjF.33.0290:mRNA-p1	glucose transporter/membrane transporter D2, putative |	151.661	high	3	Hmusing_000449200.1;Hmusing_000450100.1;Hmusing_000449600.1;Hmusing_000449400.1;Hmusing_000231300.1;Hmusing_000449700.1;Hmusing_000231400.1;Hmusing_000449500.1;Hmusing_000449900.1;Hmusing_000449800.1;Hmusing_000231500.1;Hmusing_000231600.1;Hmusing_000450000.1;Hmusing_000449300.1;Hmusing_000657400.1;Hmusing_000651400.1;Hmusing_000106600.1;Hmusing_000954700.1;Hmusing_000954000.1;Hmusing_000888400.1…	151.661	high	3	7	Hmusing_000449200.1	Hmusing_000450100.1	Hmusing_000449600.1	Hmusing_000449400.1	Hmusing_000231300.1	Hmusing_000449700.1	Hmusing_000231400.1	Hmusing_000449500.1	Hmusing_000449900.1	Hmusing_000449800.1	Hmusing_000231500.1	Hmusing_000231600.1	Hmusing_000450000.1	Hmusing_000449300.1	Hmusing_000657400.1	Hmusing_000651400.1	Hmusing_000106600.1	Hmusing_000954700.1	Hmusing_000954000.1	Hmusing_000888400.1	Hmusing_000888100.1	Hmusing_000231700.1	Hmusing_000008100.1	Hmusing_000613400.1	Hmusing_000613300.1	Hmusing_000612600.1	Hmusing_000612500.1	Hmusing_000613500.1	Hmusing_000613100.1	Hmusing_000613000.1	Hmusing_000612800.1
LmjF.33.0300:mRNA-p1	beta-galactofuranosyltransferase-like protein |	0	no	0	none	0	no	0	0
LmjF.33.0680:mRNA-p1	sterol C-24 reductase, putative |	38.2791	high	3	Hmusing_000513300.1;Hmusing_000917500.1	38.2791	high	3	2	Hmusing_000513300.1	Hmusing_000917500.1
LmjF.33.0960:mRNA-p1	nicotinate phosphoribosyltransferase, putative |	77.0358	high	3	Hmusing_000516000.1	77.0358	high	3	1	Hmusing_000516000.1
LmjF.33.0960:mRNA-p1	nicotinate phosphoribosyltransferase, putative |	77.0358	high	3	Hmusing_000516000.1	77.0358	high	3	1	Hmusing_000516000.1
LmjF.33.1030:mRNA-p1	Protein prenyltransferase alpha subunit repeat,	10.4617	median	2	Hmusing_000516500.1	10.4617	median	2	1	Hmusing_000516500.1
LmjF.33.1330:mRNA-p1	glutamine aminotransferase, putative |	0	no	0	none	0	no	0	0
LmjF.33.1570:mRNA-p1	ribulose-5-phosphate 3-epimerase, putative |	26.8534	median	2	Hmusing_000768500.1;Hmusing_000525500.1	26.8534	median	2	2	Hmusing_000768500.1	Hmusing_000525500.1
LmjF.33.1860:mRNA-p1	glycosomal transporter (GAT2), putative |	0	no	0	Hmusing_000298000.1;Hmusing_000126800.1	0	no	0	2	Hmusing_000298000.1	Hmusing_000126800.1
LmjF.33.1930:mRNA-p1	phosphoribosylpyrophosphate synthetase, putative |	0	no	0	Hmusing_000298400.1;Hmusing_000440700.1;Hmusing_000210000.1;Hmusing_000213600.1	0	no	0	4	Hmusing_000298400.1	Hmusing_000440700.1	Hmusing_000210000.1	Hmusing_000213600.1
LmjF.33.2300:mRNA-p1	udp-glc 4'-epimerase, putative |	0	no	0	none	0	no	0	0
LmjF.33.2300:mRNA-p1	udp-glc 4'-epimerase, putative |	0	no	0	none	0	no	0	0
LmjF.33.2300:mRNA-p1	udp-glc 4'-epimerase, putative |	0	no	0	none	0	no	0	0
LmjF.33.2550:mRNA-p1	isocitrate dehydrogenase, putative |	0	no	0	none	0	no	0	0
LmjF.33.2600:mRNA-p1	enoyl-CoA hydratase/Enoyl-CoA isomerase/3-	9.62384	median	2	Hmusing_000777200.1	9.62384	median	2	1	Hmusing_000777200.1
LmjF.33.2610:mRNA-p1	Mitochondrial-processing peptidase subunit alpha |	0	no	0	none	0	no	0	0
LmjF.33.2720:mRNA-p1	3-oxoacyl-acyl carrier protein synthase ii, putative |	0	no	0	none	0	no	0	0
LmjF.33.2720:mRNA-p1	3-oxoacyl-acyl carrier protein synthase ii, putative |	0	no	0	none	0	no	0	0
LmjF.33.3270:mRNA-p1	delta-12 fatty acid desaturase |	205.195	high	3	Hmusing_000772500.1	205.195	high	3	1	Hmusing_000772500.1
LmjF.34.0070:mRNA-p1	ascorbate peroxidase | transcript_product	12.1966	median	2	Hmusing_000880400.1	12.1966	median	2	1	Hmusing_000880400.1
LmjF.34.0070:mRNA-p1	ascorbate peroxidase | transcript_product	12.1966	median	2	Hmusing_000880400.1	12.1966	median	2	1	Hmusing_000880400.1
LmjF.34.0080:mRNA-p1	glucose-6-phosphate 1-dehydrogenase, putative |	0	no	0	Hmusing_000880500.1;Hmusing_000880600.1	0	no	0	2	Hmusing_000880500.1	Hmusing_000880600.1
LmjF.34.0140:mRNA-p1	malate dehydrogenase | transcript_product	5.65033	median	2	Hmusing_000881700.1;Hmusing_000121300.1;Hmusing_000881600.1	5.65033	median	2	3	Hmusing_000881700.1	Hmusing_000121300.1	Hmusing_000881600.1
LmjF.34.0330:mRNA-p1	deoxyhypusine synthase |	0	no	0	none	0	no	0	0
LmjF.34.1090:mRNA-p1	dihydroxyacetonephosphate acyltransferase |	0	no	0	none	0	no	0	0
LmjF.34.2600:mRNA-p1	acyl-CoA binding protein, putative |	126.991	high	3	Hmusing_000546500.1	126.991	high	3	1	Hmusing_000546500.1
LmjF.34.2620:mRNA-p1	ATP-dependent RNA and DNA helicase, mitochondrial,	0	no	0	none	0	no	0	0
LmjF.34.2850:mRNA-p1	serine acetyltransferase | transcript_product	16.6475	median	2	Hmusing_000544200.1	16.6475	median	2	1	Hmusing_000544200.1
LmjF.34.2850:mRNA-p1	serine acetyltransferase | transcript_product	16.6475	median	2	Hmusing_000544200.1	16.6475	median	2	1	Hmusing_000544200.1
LmjF.34.3060:mRNA-p1	mitochondrial carrier protein-like protein |	0	no	0	none	0	no	0	0
LmjF.34.3120:mRNA-p1	lipophosphoglycan biosynthetic protein (lpg2) |	0	no	0	none	0	no	0	0
LmjF.34.3250:mRNA-p1	Alpha-keto-acid decarboxylase, putative |	174.296	high	3	Hmusing_000538400.1;Hmusing_000539700.1;Hmusing_000539100.1;Hmusing_000539000.1;Hmusing_000538900.1;Hmusing_000538800.1;Hmusing_000538700.1;Hmusing_000538600.1;Hmusing_000538500.1;Hmusing_000030000.1;Hmusing_000029900.1;Hmusing_000539800.1;Hmusing_000029800.1;Hmusing_000539900.1;Hmusing_000539200.1;Hmusing_000030100.1;Hmusing_000539300.1;Hmusing_000029600.1;Hmusing_000539400.1;Hmusing_000029700.1…	174.296	high	3	7	Hmusing_000538400.1	Hmusing_000539700.1	Hmusing_000539100.1	Hmusing_000539000.1	Hmusing_000538900.1	Hmusing_000538800.1	Hmusing_000538700.1	Hmusing_000538600.1	Hmusing_000538500.1	Hmusing_000030000.1	Hmusing_000029900.1	Hmusing_000539800.1	Hmusing_000029800.1	Hmusing_000539900.1	Hmusing_000539200.1	Hmusing_000030100.1	Hmusing_000539300.1	Hmusing_000029600.1	Hmusing_000539400.1	Hmusing_000029700.1	Hmusing_000539600.1
LmjF.34.3380:mRNA-p1	aldose 1-epimerase-like protein |	0	no	0	none	0	no	0	0
LmjF.34.3780:mRNA-p1	phosphomannomutase-like protein |	0	no	0	none	0	no	0	0
LmjF.34.4030:mRNA-p1	geranylgeranyltransferase, putative |	0	no	0	none	0	no	0	0
LmjF.34.4030:mRNA-p1	geranylgeranyltransferase, putative |	0	no	0	none	0	no	0	0
LmjF.34.4510:mRNA-p1	quinonoid dihydropteridine reductase |	0	no	0	none	0	no	0	0
LmjF.34.4600:mRNA-p1	1,2-Dihydroxy-3-keto-5-methylthiopentene dioxygenase,	85.4993	high	3	Hmusing_000766400.1	85.4993	high	3	1	Hmusing_000766400.1
LmjF.35.0020:mRNA-p1	pyruvate kinase | transcript_product	0	no	0	none	0	no	0	0
LmjF.35.0040:mRNA-p1	phosphatidylinositol-specific phospholipase-like	17.5115	median	2	Hmusing_000426900.1	17.5115	median	2	1	Hmusing_000426900.1
LmjF.35.0050:mRNA-p1	2-oxoisovalerate dehydrogenase beta subunit,	732.383	high	3	Hmusing_000136600.1	732.383	high	3	1	Hmusing_000136600.1
LmjF.35.0050:mRNA-p1	2-oxoisovalerate dehydrogenase beta subunit,	732.383	high	3	Hmusing_000136600.1	732.383	high	3	1	Hmusing_000136600.1
LmjF.35.0070:mRNA-p1	prohibitin, putative | transcript_product	0	no	0	Hmusing_000742100.1;Hmusing_000520600.1	0	no	0	2	Hmusing_000742100.1	Hmusing_000520600.1
LmjF.35.0320:mRNA-p1	serine palmitoyltransferase, putative |	39.5284	high	3	Hmusing_000740100.1;Hmusing_000761100.1	39.5284	high	3	2	Hmusing_000740100.1	Hmusing_000761100.1
LmjF.35.0820:mRNA-p1	aspartate aminotransferase, putative |	558.341	high	3	Hmusing_000735700.1;Hmusing_000735800.1;Hmusing_000735600.1	558.341	high	3	3	Hmusing_000735700.1	Hmusing_000735800.1	Hmusing_000735600.1
LmjF.35.0980:mRNA-p1	aldose 1-epimerase-like protein |	63.1998	high	3	Hmusing_000703900.1;Hmusing_000734100.1	63.1998	high	3	2	Hmusing_000703900.1	Hmusing_000734100.1
LmjF.35.1130:mRNA-p1	oligosaccharyl transferase-like protein |	7.1657	median	2	Hmusing_000732700.1;Hmusing_000732900.1;Hmusing_000732800.1	7.1657	median	2	3	Hmusing_000732700.1	Hmusing_000732900.1	Hmusing_000732800.1
LmjF.35.1180:mRNA-p1	NADH-dependent fumarate reductase, putative |	0	no	0	Hmusing_000732500.1;Hmusing_000735500.1;Hmusing_000732400.1	0	no	0	3	Hmusing_000732500.1	Hmusing_000735500.1	Hmusing_000732400.1
LmjF.35.1380:mRNA-p1	mitochondrial processing peptidase, beta subunit,	14.569	median	2	Hmusing_000731000.1;Hmusing_000375300.1	14.569	median	2	2	Hmusing_000731000.1	Hmusing_000375300.1
LmjF.35.1420:mRNA-p1	peroxisome targeting signal 1 receptor, putative |	0	no	0	none	0	no	0	0
LmjF.35.1480:mRNA-p1	arginase | transcript_product	0	no	0	none	0	no	0	0
LmjF.35.1540:mRNA-p1	rieske iron-sulfur protein, mitochondrial precursor,	0	no	0	none	0	no	0	0
LmjF.35.1580:mRNA-p1	metacaspase | transcript_product	0	no	0	Hmusing_000131000.1;Hmusing_000130900.1	0	no	0	2	Hmusing_000131000.1	Hmusing_000130900.1
LmjF.35.2730:mRNA-p1	acyl-CoA dehydrogenase, putative |	0	no	0	none	0	no	0	0
LmjF.35.2740:mRNA-p1	galactokinase-like protein |	143.963	high	3	Hmusing_000378400.1	143.963	high	3	1	Hmusing_000378400.1
LmjF.35.2930:mRNA-p1	dolichol kinase, putative | transcript_product	10.6628	median	2	Hmusing_000333300.1	10.6628	median	2	1	Hmusing_000333300.1
LmjF.35.3020:mRNA-p1	phospholipase A1, putative |	9.25035	median	2	Hmusing_000332400.1	9.25035	median	2	1	Hmusing_000332400.1
LmjF.35.3080:mRNA-p1	glycerol kinase, glycosomal, putative |	0	no	0	none	0	no	0	0
LmjF.35.3230:mRNA-p1	cystathione gamma lyase, putative |	40.697	high	3	Hmusing_000330200.1;Hmusing_000104100.1	40.697	high	3	2	Hmusing_000330200.1	Hmusing_000104100.1
LmjF.35.3260:mRNA-p1	Peroxin 19 | transcript_product	31.258	median	2	Hmusing_000329900.1	31.258	median	2	1	Hmusing_000329900.1
LmjF.35.3330:mRNA-p1	mitochondrial carrier protein, putative |	16.4709	median	2	Hmusing_000329500.1;Hmusing_000091500.1;Hmusing_000091400.1	16.4709	median	2	3	Hmusing_000329500.1	Hmusing_000091500.1	Hmusing_000091400.1
LmjF.35.3340:mRNA-p1	6-phosphogluconate dehydrogenase, decarboxylating,	0	no	0	none	0	no	0	0
LmjF.35.3470:mRNA-p1	acyl transferase-like protein, putative |	0	no	0	none	0	no	0	0
LmjF.35.3620:mRNA-p1	iron-sulfur cluster assembly protein, putative |	253.279	high	3	Hmusing_000327100.1	253.279	high	3	1	Hmusing_000327100.1
LmjF.35.4250:mRNA-p1	3-demethylubiquinone-9 3-methyltransferase, putative |	7.76813	median	2	Hmusing_000312300.1	7.76813	median	2	1	Hmusing_000312300.1
LmjF.35.4250:mRNA-p1	3-demethylubiquinone-9 3-methyltransferase, putative |	7.76813	median	2	Hmusing_000312300.1	7.76813	median	2	1	Hmusing_000312300.1
LmjF.35.4250:mRNA-p1	3-demethylubiquinone-9 3-methyltransferase, putative |	7.76813	median	2	Hmusing_000312300.1	7.76813	median	2	1	Hmusing_000312300.1
LmjF.35.4410:mRNA-p1	amino acid permease, putative |	19.6139	median	2	Hmusing_000313400.1;Hmusing_000107700.1;Hmusing_000381100.1	19.6139	median	2	3	Hmusing_000313400.1	Hmusing_000107700.1	Hmusing_000381100.1
LmjF.35.4590:mRNA-p1	phosphatidylserine decarboxylase, putative |	12.7568	median	2	Hmusing_000314600.1	12.7568	median	2	1	Hmusing_000314600.1
LmjF.35.4720:mRNA-p1	lipoic acid containing carrier protein, putative |	0	no	0	none	0	no	0	0
LmjF.35.5150:mRNA-p1	biopterin transporter, putative |	107.607	high	3	Hmusing_000676000.1;Hmusing_000675900.1;Hmusing_000966500.1;Hmusing_000966800.1;Hmusing_000966700.1;Hmusing_000966600.1;Hmusing_000966200.1;Hmusing_000966300.1;Hmusing_000662300.1;Hmusing_000966400.1;Hmusing_000967000.1;Hmusing_000101400.1;Hmusing_000966900.1;Hmusing_000457900.1;Hmusing_000954800.1;Hmusing_000954500.1;Hmusing_000953600.1;Hmusing_000888500.1;Hmusing_000888200.1;Hmusing_000887900.1…	107.607	high	3	7	Hmusing_000676000.1	Hmusing_000675900.1	Hmusing_000966500.1	Hmusing_000966800.1	Hmusing_000966700.1	Hmusing_000966600.1	Hmusing_000966200.1	Hmusing_000966300.1	Hmusing_000662300.1	Hmusing_000966400.1	Hmusing_000967000.1	Hmusing_000101400.1	Hmusing_000966900.1	Hmusing_000457900.1	Hmusing_000954800.1	Hmusing_000954500.1	Hmusing_000953600.1	Hmusing_000888500.1	Hmusing_000888200.1	Hmusing_000887900.1	Hmusing_000879300.1	Hmusing_000458000.1	Hmusing_000879400.1
LmjF.35.5150:mRNA-p1	biopterin transporter, putative |	107.607	high	3	Hmusing_000676000.1;Hmusing_000675900.1;Hmusing_000966500.1;Hmusing_000966800.1;Hmusing_000966700.1;Hmusing_000966600.1;Hmusing_000966200.1;Hmusing_000966300.1;Hmusing_000662300.1;Hmusing_000966400.1;Hmusing_000967000.1;Hmusing_000101400.1;Hmusing_000966900.1;Hmusing_000457900.1;Hmusing_000954800.1;Hmusing_000954500.1;Hmusing_000953600.1;Hmusing_000888500.1;Hmusing_000888200.1;Hmusing_000887900.1…	107.607	high	3	7	Hmusing_000676000.1	Hmusing_000675900.1	Hmusing_000966500.1	Hmusing_000966800.1	Hmusing_000966700.1	Hmusing_000966600.1	Hmusing_000966200.1	Hmusing_000966300.1	Hmusing_000662300.1	Hmusing_000966400.1	Hmusing_000967000.1	Hmusing_000101400.1	Hmusing_000966900.1	Hmusing_000457900.1	Hmusing_000954800.1	Hmusing_000954500.1	Hmusing_000953600.1	Hmusing_000888500.1	Hmusing_000888200.1	Hmusing_000887900.1	Hmusing_000879300.1	Hmusing_000458000.1	Hmusing_000879400.1
LmjF.35.5150:mRNA-p1	biopterin transporter, putative |	107.607	high	3	Hmusing_000676000.1;Hmusing_000675900.1;Hmusing_000966500.1;Hmusing_000966800.1;Hmusing_000966700.1;Hmusing_000966600.1;Hmusing_000966200.1;Hmusing_000966300.1;Hmusing_000662300.1;Hmusing_000966400.1;Hmusing_000967000.1;Hmusing_000101400.1;Hmusing_000966900.1;Hmusing_000457900.1;Hmusing_000954800.1;Hmusing_000954500.1;Hmusing_000953600.1;Hmusing_000888500.1;Hmusing_000888200.1;Hmusing_000887900.1…	107.607	high	3	7	Hmusing_000676000.1	Hmusing_000675900.1	Hmusing_000966500.1	Hmusing_000966800.1	Hmusing_000966700.1	Hmusing_000966600.1	Hmusing_000966200.1	Hmusing_000966300.1	Hmusing_000662300.1	Hmusing_000966400.1	Hmusing_000967000.1	Hmusing_000101400.1	Hmusing_000966900.1	Hmusing_000457900.1	Hmusing_000954800.1	Hmusing_000954500.1	Hmusing_000953600.1	Hmusing_000888500.1	Hmusing_000888200.1	Hmusing_000887900.1	Hmusing_000879300.1	Hmusing_000458000.1	Hmusing_000879400.1
LmjF.35.5330:mRNA-p1	isopentenyl-diphosphate delta-isomerase (type II),	0	no	0	none	0	no	0	0
LmjF.35.5370:mRNA-p1	diacylglycerol kinase-like protein |	0	no	0	none	0	no	0	0
LmjF.36.0060:mRNA-p1	L-ribulokinase, putative |	0	no	0	none	0	no	0	0
LmjF.36.0150:mRNA-p1	6-phosphofructo-2-kinase/fructose-2,6-bisphosphatas,	24.8253	median	2	Hmusing_000373900.1;Hmusing_000505400.1	24.8253	median	2	2	Hmusing_000373900.1	Hmusing_000505400.1
LmjF.36.0220:mRNA-p1	dolicholphosphate-mannose synthase |	0	no	0	none	0	no	0	0
LmjF.36.0220:mRNA-p1	dolicholphosphate-mannose synthase |	0	no	0	none	0	no	0	0
LmjF.36.0260:mRNA-p1	xylulokinase, putative |	0	no	0	none	0	no	0	0
LmjF.36.1200:mRNA-p1	GPI alpha-mannosyltransferase III |	0	no	0	none	0	no	0	0
LmjF.36.1260:mRNA-p1	fructose-1,6-bisphosphate aldolase |	0	no	0	Hmusing_000363900.1;Hmusing_000363800.1;Hmusing_000363700.1;Hmusing_000363600.1;Hmusing_000363500.1;Hmusing_000363400.1;Hmusing_000363300.1;Hmusing_000363200.1;Hmusing_000364000.1	0	no	0	7	Hmusing_000363900.1	Hmusing_000363800.1	Hmusing_000363700.1	Hmusing_000363600.1	Hmusing_000363500.1	Hmusing_000363400.1	Hmusing_000363300.1	Hmusing_000363200.1	Hmusing_000364000.1
LmjF.36.1360:mRNA-p1	adenylate kinase, putative |	30.5938	median	2	Hmusing_000362700.1;Hmusing_000682300.1;Hmusing_000881400.1;Hmusing_000794000.1;Hmusing_000923000.1	30.5938	median	2	5	Hmusing_000362700.1	Hmusing_000682300.1	Hmusing_000881400.1	Hmusing_000794000.1	Hmusing_000923000.1
LmjF.36.1960:mRNA-p1	phosphomannomutase, putative |	74.9698	high	3	Hmusing_000355300.1;Hmusing_000355200.1	74.9698	high	3	2	Hmusing_000355300.1	Hmusing_000355200.1
LmjF.36.2320:mRNA-p1	glucokinase | transcript_product	0	no	0	none	0	no	0	0
LmjF.36.2350:mRNA-p1	glyceraldehyde 3-phosphate dehydrogenase, cytosolic,	22.6942	median	2	Hmusing_000524300.1;Hmusing_000351700.1;Hmusing_000524400.1;Hmusing_000975900.1;Hmusing_000975800.1;Hmusing_000975700.1;Hmusing_000975600.1;Hmusing_000975400.1;Hmusing_000831700.1;Hmusing_000427500.1;Hmusing_000427400.1;Hmusing_000427300.1;Hmusing_000427200.1;Hmusing_000427100.1;Hmusing_000144900.1;Hmusing_000144800.1;Hmusing_000144500.1;Hmusing_000144200.1;Hmusing_000143800.1;Hmusing_000143700.1…	22.6942	median	2	7	Hmusing_000524300.1	Hmusing_000351700.1	Hmusing_000524400.1	Hmusing_000975900.1	Hmusing_000975800.1	Hmusing_000975700.1	Hmusing_000975600.1	Hmusing_000975400.1	Hmusing_000831700.1	Hmusing_000427500.1	Hmusing_000427400.1	Hmusing_000427300.1	Hmusing_000427200.1	Hmusing_000427100.1	Hmusing_000144900.1	Hmusing_000144800.1	Hmusing_000144500.1	Hmusing_000144200.1	Hmusing_000143800.1	Hmusing_000143700.1	Hmusing_000427600.1	Hmusing_000143900.1	Hmusing_000832400.1	Hmusing_000832100.1	Hmusing_000143600.1	Hmusing_000975500.1	Hmusing_000831800.1	Hmusing_000144000.1	Hmusing_000143500.1	Hmusing_000144100.1	Hmusing_000144400.1	Hmusing_000145000.1	Hmusing_000144300.1	Hmusing_000144600.1	Hmusing_000315700.1	Hmusing_000832300.1	Hmusing_000832000.1	Hmusing_000832200.1	Hmusing_000831900.1
LmjF.36.2360:mRNA-p1	tyrosine aminotransferase | transcript_product	0	no	0	none	0	no	0	0
LmjF.36.2380:mRNA-p1	sterol 24-c-methyltransferase, putative |	380.041	high	3	Hmusing_000351500.1	380.041	high	3	1	Hmusing_000351500.1
LmjF.36.2470:mRNA-p1	acid phosphatase, putative | transcript_product	0	no	0	none	0	no	0	0
LmjF.36.2570:mRNA-p1	membrane-bound acid phosphatase precursor |	28.4238	median	2	Hmusing_000349700.1;Hmusing_000453100.1;Hmusing_000453500.1;Hmusing_000453400.1;Hmusing_000453700.1;Hmusing_000453600.1;Hmusing_000453300.1;Hmusing_000453200.1;Hmusing_000492400.1	28.4238	median	2	7	Hmusing_000349700.1	Hmusing_000453100.1	Hmusing_000453500.1	Hmusing_000453400.1	Hmusing_000453700.1	Hmusing_000453600.1	Hmusing_000453300.1	Hmusing_000453200.1	Hmusing_000492400.1
LmjF.36.2610:mRNA-p1	folylpolyglutamate synthetase |	0	no	0	none	0	no	0	0
LmjF.36.2660:mRNA-p1	dihydrolipoamide acetyltransferase precursor, putative	291.857	high	3	Hmusing_000348900.1;Hmusing_000470300.1	291.857	high	3	2	Hmusing_000348900.1	Hmusing_000470300.1
LmjF.36.2950:mRNA-p1	succinyl-CoA ligase [GDP-forming] beta-chain, putative	999.662	high	3	Hmusing_000344700.1	999.662	high	3	1	Hmusing_000344700.1
LmjF.36.3470:mRNA-p1	2-oxoglutarate dehydrogenase E1 component, putative |	64.6805	high	3	Hmusing_000266800.1;Hmusing_000203600.1	64.6805	high	3	2	Hmusing_000266800.1	Hmusing_000203600.1
LmjF.36.3590:mRNA-p1	cysteine synthase | transcript_product	36.3067	median	2	Hmusing_000265600.1;Hmusing_000265400.1;Hmusing_000265300.1;Hmusing_000265500.1;Hmusing_000265700.1;Hmusing_000429500.1	36.3067	median	2	6	Hmusing_000265600.1	Hmusing_000265400.1	Hmusing_000265300.1	Hmusing_000265500.1	Hmusing_000265700.1	Hmusing_000429500.1
LmjF.36.3800:mRNA-p1	aminomethyltransferase, mitochondrial, putative |	0	no	0	none	0	no	0	0
LmjF.36.3810:mRNA-p1	aminomethyltransferase, mitochondrial, putative |	0	no	0	none	0	no	0	0
LmjF.36.3910:mRNA-p1	S-adenosylhomocysteine hydrolase |	417.444	high	3	Hmusing_000262100.1	417.444	high	3	1	Hmusing_000262100.1
LmjF.36.3910:mRNA-p1	S-adenosylhomocysteine hydrolase |	417.444	high	3	Hmusing_000262100.1	417.444	high	3	1	Hmusing_000262100.1
LmjF.36.4380:mRNA-p1	alternative oxidase-like protein |	0	no	0	none	0	no	0	0
LmjF.36.4430:mRNA-p1	asparaginase-like protein |	24.828	median	2	Hmusing_000970000.1	24.828	median	2	1	Hmusing_000970000.1
LmjF.36.4720:mRNA-p1	methionine synthase reductase, mitochondrial	9.76369	median	2	Hmusing_000972400.1	9.76369	median	2	1	Hmusing_000972400.1
LmjF.36.4930:mRNA-p1	translation initiation factor 2 subunit, putative |	9.40438	median	2	Hmusing_000149400.1	9.40438	median	2	1	Hmusing_000149400.1
LmjF.36.5240:mRNA-p1	glycosyl hydrolase, putative |	10.172	median	2	Hmusing_000152100.1;Hmusing_000550400.1	10.172	median	2	2	Hmusing_000152100.1	Hmusing_000550400.1
LmjF.36.5240:mRNA-p1	glycosyl hydrolase, putative |	10.172	median	2	Hmusing_000152100.1;Hmusing_000550400.1	10.172	median	2	2	Hmusing_000152100.1	Hmusing_000550400.1
LmjF.36.5360:mRNA-p1	ubiquinone biosynthesis methyltransferase, putative |	0	no	0	none	0	no	0	0
LmjF.36.5360:mRNA-p1	ubiquinone biosynthesis methyltransferase, putative |	0	no	0	none	0	no	0	0
LmjF.36.5380:mRNA-p1	NADH dehydrogenase, putative | transcript_product	0	no	0	none	0	no	0	0
LmjF.36.5900:mRNA-p1	choline/ethanolamine phosphotransferase, putative |	26.0777	median	2	Hmusing_000445300.1	26.0777	median	2	1	Hmusing_000445300.1
LmjF.36.5910:mRNA-p1	enolase-phosphatase e1-like |	31.532	median	2	Hmusing_000445400.1	31.532	median	2	1	Hmusing_000445400.1
LmjF.36.5960:mRNA-p1	glycerophosphoryl diester phosphodiesterase, putative |	0	no	0	none	0	no	0	0
LmjF.36.6090:mRNA-p1	ABC1 family, putative | transcript_product	5.58201	median	2	Hmusing_000447300.1;Hmusing_000945700.1	5.58201	median	2	2	Hmusing_000447300.1	Hmusing_000945700.1
LmjF.36.6310:mRNA-p1	homocysteine S-methyltransferase, putative |	24.5922	median	2	Hmusing_000450200.1	24.5922	median	2	1	Hmusing_000450200.1
LmjF.36.6390:mRNA-p1	methylenetetrahydrofolate reductase, putative |	43.4201	high	3	Hmusing_000452200.1	43.4201	high	3	1	Hmusing_000452200.1
LmjF.36.6460:mRNA-p1	tartrate-sensitive acid phosphatase acp-3.2, putative |	28.4238	median	2	Hmusing_000492400.1;Hmusing_000453300.1;Hmusing_000453500.1;Hmusing_000453700.1;Hmusing_000453400.1;Hmusing_000453100.1;Hmusing_000453200.1;Hmusing_000453600.1;Hmusing_000349700.1	28.4238	median	2	7	Hmusing_000492400.1	Hmusing_000453300.1	Hmusing_000453500.1	Hmusing_000453700.1	Hmusing_000453400.1	Hmusing_000453100.1	Hmusing_000453200.1	Hmusing_000453600.1	Hmusing_000349700.1
LmjF.36.6650:mRNA-p1	2,3-bisphosphoglycerate-independent phosphoglycerate	0	no	0	none	0	no	0	0
LmjF.36.6760:mRNA-p1	ATP synthase delta (OSCP) subunit, putative |	42.552	high	3	Hmusing_000455900.1	42.552	high	3	1	Hmusing_000455900.1
LmjF.36.6995:mRNA-p1	cytochrome oxidase subunit IX, putative |	0	no	0	none	0	no	0	0
Q5L5E7.1	Pyruvoyl-dependent arginine decarboxylase subunit alpha	0	no	0	none	0	no	0	0
P45456.1	Isocitrate lyase 1	0	no	0	none	0	no	0	0
P07327.2	Alcohol dehydrogenase 1A	298.428	high	3	Hmusing_000862900.1;Hmusing_000863100.1;Hmusing_000863000.1;Hmusing_000862800.1;Hmusing_000862700.1;Hmusing_000148900.1;Hmusing_000148800.1;Hmusing_000148700.1;Hmusing_000148600.1;Hmusing_000643800.1;Hmusing_000049600.1;Hmusing_000866800.1;Hmusing_000962000.1	298.428	high	3	7	Hmusing_000862900.1	Hmusing_000863100.1	Hmusing_000863000.1	Hmusing_000862800.1	Hmusing_000862700.1	Hmusing_000148900.1	Hmusing_000148800.1	Hmusing_000148700.1	Hmusing_000148600.1	Hmusing_000643800.1	Hmusing_000049600.1	Hmusing_000866800.1	Hmusing_000962000.1
P32818.1	Maltogenic alpha-amylase	0	no	0	none	0	no	0	0
Q7WKW5.1	Acetylornithine aminotransferase 1, ACOAT 1	0	no	0	none	0	no	0	0
P54638.2	Acetylornithine deacetylase	21.6871	median	2	Hmusing_000007600.1;Hmusing_000131400.1;Hmusing_000131200.1;Hmusing_000132000.1;Hmusing_000131600.1	21.6871	median	2	5	Hmusing_000007600.1	Hmusing_000131400.1	Hmusing_000131200.1	Hmusing_000132000.1	Hmusing_000131600.1
Q5WHY3.1	Argininosuccinate lyas 1	14.757	median	2	Hmusing_000789300.1;Hmusing_000358900.1	14.757	median	2	2	Hmusing_000789300.1	Hmusing_000358900.1
P53223.1	Dolichyldiphosphatase	0	no	0	none	0	no	0	0
Q12452.1	3-keto-steroid reductase	0	no	0	none	0	no	0	0
g01810_seq02	diaminopimelate epimerase	0	no	0	none	0	no	0	0
g01810_seq02	diaminopimelate epimerase	0	no	0	none	0	no	0	0
g05010_seq09	glycerol dehydrogenase	0	no	0	none	0	no	0	0
g06515_seq15	catalase | not available	176.093	high	3	Hmusing_000691800.1	176.093	high	3	1	Hmusing_000691800.1
g08888_seq27	diaminopimelate decarboxylase	0	no	0	none	0	no	0	0
P0A3F2.1	Glycogen synthase 1	0	no	0	none	0	no	0	0
Q9UI32.2	Glutaminase mitochondrial	31.8833	median	2	Hmusing_000845500.1;Hmusing_000335400.1;Hmusing_000798900.1;Hmusing_000602500.1;Hmusing_000340800.1;Hmusing_000756400.1;Hmusing_000158500.1;Hmusing_000908800.1;Hmusing_000740200.1;Hmusing_000180400.1	31.8833	median	2	7	Hmusing_000845500.1	Hmusing_000335400.1	Hmusing_000798900.1	Hmusing_000602500.1	Hmusing_000340800.1	Hmusing_000756400.1	Hmusing_000158500.1	Hmusing_000908800.1	Hmusing_000740200.1	Hmusing_000180400.1
Q8LCP6.2	Endoglucanase 10;	20.6765	median	2	Hmusing_000323500.1;Hmusing_000914000.1;Hmusing_000628100.1	20.6765	median	2	3	Hmusing_000323500.1	Hmusing_000914000.1	Hmusing_000628100.1
P62047.1	L-lactate dehydrogenase *	0	no	0	Hmusing_000121300.1;Hmusing_000881700.1;Hmusing_000465100.1;Hmusing_000465200.1	0	no	0	4	Hmusing_000121300.1	Hmusing_000881700.1	Hmusing_000465100.1	Hmusing_000465200.1
LmjF22.0340	methylenetetrahydrofolate dehydrogenase-like protein	35.2763	median	2	Hmusing_000799000.1	35.2763	median	2	1	Hmusing_000799000.1
LmjF25.1170	ATPase beta subunit, putative	22.0077	median	2	Hmusing_000723300.1;Hmusing_000723200.1;Hmusing_000760600.1;Hmusing_000470200.1;Hmusing_000846600.1;Hmusing_000846500.1	22.0077	median	2	6	Hmusing_000723300.1	Hmusing_000723200.1	Hmusing_000760600.1	Hmusing_000470200.1	Hmusing_000846600.1	Hmusing_000846500.1
LmjF26.0140	adenine phosphoribosyltransferase	42.1965	high	3	Hmusing_000797200.1;Hmusing_000797100.1;Hmusing_000929600.1;Hmusing_000927900.1;Hmusing_000166400.1;Hmusing_000300400.1	42.1965	high	3	6	Hmusing_000797200.1	Hmusing_000797100.1	Hmusing_000929600.1	Hmusing_000927900.1	Hmusing_000166400.1	Hmusing_000300400.1
LmjF26.2280	nitrilase, putative	23.734	median	2	Hmusing_000165800.1	23.734	median	2	1	Hmusing_000165800.1
LmjF28.2860	cytosolic malate dehydrogenase	0	no	0	Hmusing_000465100.1;Hmusing_000465200.1;Hmusing_000881700.1;Hmusing_000121300.1	0	no	0	4	Hmusing_000465100.1	Hmusing_000465200.1	Hmusing_000881700.1	Hmusing_000121300.1
LmjF31.2150	prostaglandin f2-alpha synthase	1.77983	low	1	Hmusing_000583800.1;Hmusing_000584000.1;Hmusing_000583900.1;Hmusing_000301600.1;Hmusing_000771400.1;Hmusing_000533300.1;Hmusing_000669600.1	1.77983	low	1	7	Hmusing_000583800.1	Hmusing_000584000.1	Hmusing_000583900.1	Hmusing_000301600.1	Hmusing_000771400.1	Hmusing_000533300.1	Hmusing_000669600.1
LmjF31.2450	hypothetical protein, unknown function	0	no	0	none	0	no	0	0
LmjF31.2640	2-oxoglutarate dehydrogenase, e3 component, lipoamide dehydrogenase	90.8728	high	3	Hmusing_000662200.1;Hmusing_000586200.1;Hmusing_000586300.1;Hmusing_000628900.1;Hmusing_000301800.1	90.8728	high	3	5	Hmusing_000662200.1	Hmusing_000586200.1	Hmusing_000586300.1	Hmusing_000628900.1	Hmusing_000301800.1
LmjF32.0010	hypothetical protein, conserved	0	no	0	none	0	no	0	0
LmjF35.3010	glyoxalase I,trypanothione-dependent glyoxalase I	158.949	high	3	Hmusing_000332500.1;Hmusing_000704800.1;Hmusing_000669300.1	158.949	high	3	3	Hmusing_000332500.1	Hmusing_000704800.1	Hmusing_000669300.1
LmjF35.3160	riboflavin kinase/fmn adenylyltransferase-like protein	31.2416	median	2	Hmusing_000331000.1	31.2416	median	2	1	Hmusing_000331000.1
LmjF36.0620	hypothetical protein, conserved, ATPase epsilon	0	no	0	none	0	no	0

## Sheet: Table S3
Copy numbers of genes coding for metabolic enzymes in V. ingenoplastis.
Enzyme name	Copynumber
glyceraldehyde 3-phosphate dehydrogenase, glycosomal |	39			40
glyceraldehyde 3-phosphate dehydrogenase, cytosolic,	38			39
glucose transporter/membrane transporter D2, putative |	30			31
peroxisome assembly protein, putative |	28			29
AAA family ATPase-like protein | transcript_product	28			29
enolase | transcript_product	24			25
pteridine transporter, putative |	22			23
biopterin transporter, putative |	22			23
biopterin transporter, putative |	22			23
biopterin transporter, putative |	22			23
Alpha-keto-acid decarboxylase, putative |	20			21
hexokinase, putative | transcript_product	19			20
GP63, leishmanolysin | transcript_product	17			18
tryparedoxin peroxidase |	12			13
Alcohol dehydrogenase 1A	12			13
ferrous iron transport protein, putative |	10			11
Activating nitroreductase NTR2 |	9			10
type II (glutathione peroxidase-like) tryparedoxin	9			10
Glutaminase mitochondrial	9			10
glutamate dehydrogenase | transcript_product	8			9
membrane-bound acid phosphatase 2 |	8			9
membrane-bound acid phosphatase, putative |	8			9
fructose-1,6-bisphosphate aldolase |	8			9
membrane-bound acid phosphatase precursor |	8			9
tartrate-sensitive acid phosphatase acp-3.2, putative |	8			9
nonspecific nucleoside hydrolase |	7			8
nonspecific nucleoside hydrolase |	7			8
methylmalonyl-coa epimerase-like protein |	7			8
ribokinase | transcript_product	7			8
acetyl-CoA carboxylase | transcript_product	7			8
methylcrotonoyl-coa carboxylase biotinylated	7			8
superoxide dismutase, putative |	7			8
superoxide dismutase, putative |	7			8
fatty acyl CoA syntetase 1, putative |	6			7
long-chain-fatty-acid-CoA ligase, putative |	6			7
citrate synthase, putative | transcript_product	6			7
hypothetical protein, unknown function |	6			7
ATP-binding cassette protein subfamily G, member 5 |	6			7
malic enzyme, putative | transcript_product	6			7
malic enzyme, putative | transcript_product	6			7
Phosphoenolpyruvate carboxykinase [ATP], glycosomal |	6			7
iron superoxide dismutase, putative |	6			7
prostaglandin f2-alpha synthase	6			7
cystathionine beta-synthase |	5			6
myo-inositol-1(or 4)-monophosphatase 1, putative |	5			6
aldo-keto reductase-like protein |	5			6
aldo-keto reductase-like protein |	5			6
cysteine synthase | transcript_product	5			6
ATPase beta subunit, putative	5			6
adenine phosphoribosyltransferase	5			6
ubiquitin-conjugating enzyme E2, putative |	4			5
phosphoglycerate kinase C, glycosomal |	4			5
Chaperonin HSP60, mitochondrial |	4			5
adenylate kinase, putative |	4			5
Acetylornithine deacetylase	4			5
2-oxoglutarate dehydrogenase, e3 component, lipoamide dehydrogenase	4			5
delta-1-pyrroline-5-carboxylate dehydrogenase, putative	3			4
vacuolar-type Ca2+-ATPase, putative |	3			4
fatty acid elongase, putative |	3			4
fatty acid elongase, putative |	3			4
ADP,ATP carrier protein 1, mitochondrial precursor,	3			4
adenylate kinase, putative |	3			4
mitochondrial RNA binding protein, putative |	3			4
aldehyde dehydrogenase, mitochondrial precursor |	3			4
aldehyde dehydrogenase, mitochondrial precursor |	3			4
methylmalonyl-coenzyme a mutase, putative |	3			4
surface protein amastin, putative |	3			4
S-adenosylmethionine synthetase |	3			4
dihydrolipoamide dehydrogenase, putative |	3			4
phosphoribosylpyrophosphate synthetase, putative |	3			4
L-lactate dehydrogenase	3			4
cytosolic malate dehydrogenase	3			4
beta eliminating lyase,putative |	2			3
phosphate carrier protein, mitochondrial precursor-like	2			3
glutamine synthetase, putative |	2			3
phosphoribosylpyrophosphate synthetase |	2			3
AMP deaminase, putative | transcript_product	2			3
transaldolase, putative |	2			3
glycosomal malate dehydrogenase |	2			3
hypoxanthine-guanine phosphoribosyltransferase |	2			3
xanthine phosphoribosyltransferase |	2			3
beta-fructosidase-like protein |	2			3
aspartate aminotransferase, putative |	2			3
myo-inositol/proton symporter (MIT) |	2			3
mitochondrial carrier protein, putative |	2			3
6-phosphogluconolactonase |	2			3
6-phosphogluconolactonase |	2			3
trypanothione synthetase |	2			3
sucrose hydrolase-like protein |	2			3
sucrose hydrolase-like protein |	2			3
ATP-dependent 6-phosphofructokinase, glycosomal |	2			3
superoxide dismutase, putative |	2			3
superoxide dismutase, putative |	2			3
mitochondrial carrier protein, putative |	2			3
mitochondrial carrier protein, putative |	2			3
malate dehydrogenase | transcript_product	2			3
aspartate aminotransferase, putative |	2			3
oligosaccharyl transferase-like protein |	2			3
NADH-dependent fumarate reductase, putative |	2			3
mitochondrial carrier protein, putative |	2			3
amino acid permease, putative |	2			3
Endoglucanase 10;	2			3
glyoxalase I,trypanothione-dependent glyoxalase I	2			3
mitochondrial carrier protein, putative |	1			2
inorganic pyrophosphatase, putative |	1			2
trypanothione reductase |	1			2
ATP synthase F1, alpha subunit, putative |	1			2
NADH-ubiquinone oxidoreductase, mitochondrial, putative	1			2
FAD binding domain containing protein, putative |	1			2
methionine synthase, putative |	1			2
isocitrate dehydrogenase [NADP], mitochondrial	1			2
isocitrate dehydrogenase [NADP], mitochondrial	1			2
pyruvate phosphate dikinase, putative |	1			2
glyoxalase II, putative | transcript_product	1			2
glucose-6-phosphate isomerase |	1			2
alanine aminotransferase | transcript_product	1			2
cystathionine beta-lyase-like protein |	1			2
serine hydroxymethyltranferase (SHMT-S) |	1			2
orotidine-5-phosphate decarboxylase/orotate	1			2
GMP reductase | transcript_product	1			2
UDP-glucose pyrophosphorylase |	1			2
UDP-glucose pyrophosphorylase |	1			2
mitochondrial carrier protein, putative |	1			2
inosine-5'-monophosphate dehydrogenase |	1			2
GMP synthase [glutamine-hydrolysing] |	1			2
acetyl-CoA synthetase, putative |	1			2
fumarate hydratase, putative |	1			2
ATPase subunit 9, putative | transcript_product	1			2
triosephosphate isomerase |	1			2
lysophospholipase, putative |	1			2
transketolase | transcript_product	1			2
3-hydroxy-3-methylglutaryl-CoA synthase, putative |	1			2
fatty-acid desaturase, putative |	1			2
succinyl-CoA synthetase alpha subunit, putative |	1			2
adenine phosphoribosyltransferase |	1			2
6-phosphofructo-2-kinase/fructose-2,	1			2
2-oxoglutarate dehydrogenase subunit, putative |	1			2
cysteine desulfurase, putative |	1			2
ribose 5-phosphate isomerase, putative |	1			2
glycosomal membrane protein, putative |	1			2
glycosomal membrane protein, putative |	1			2
serine hydroxymethyltransferase (SHMT-L) |	1			2
cytosolic malate dehydrogenase |	1			2
carnitine/choline acetyltransferase, putative |	1			2
Fumarate hydratase class I, cytosolic |	1			2
dynamin-1-like protein |	1			2
adenosine kinase, putative |	1			2
S-adenosylmethionine decarboxylase |	1			2
glycosomal transporter (GAT1), putative |	1			2
ferredoxin 2fe-2s-like protein |	1			2
ferredoxin 2fe-2s-like protein |	1			2
C-14 sterol reductase, putative |	1			2
sterol C-24 reductase, putative |	1			2
ribulose-5-phosphate 3-epimerase, putative |	1			2
glycosomal transporter (GAT2), putative |	1			2
glucose-6-phosphate 1-dehydrogenase, putative |	1			2
prohibitin, putative | transcript_product	1			2
serine palmitoyltransferase, putative |	1			2
aldose 1-epimerase-like protein |	1			2
mitochondrial processing peptidase, beta subunit,	1			2
metacaspase | transcript_product	1			2
cystathione gamma lyase, putative |	1			2
6-phosphofructo-2-kinase/fructose-2,6-bisphosphatas,	1			2
phosphomannomutase, putative |	1			2
dihydrolipoamide acetyltransferase precursor, putative	1			2
2-oxoglutarate dehydrogenase E1 component, putative |	1			2
glycosyl hydrolase, putative |	1			2
glycosyl hydrolase, putative |	1			2
ABC1 family, putative | transcript_product	1			2
Argininosuccinate lyas 1	1			2
thioredoxin, putative | transcript_product	0			1
acidocalcisomal exopolyphosphatase, putative |	0			1
tagatose-6-phosphate kinase-like protein |	0			1
MICOS complex subunit 32, putative |	0			1
D-3-phosphoglycerate dehydrogenase-like protein |	0			1
2-aminoethylphosphonate:pyruvateaminotransferas e-like	0			1
cytochrome c oxidase assembly protein, putative |	0			1
adenylosuccinate lyase, putative |	0			1
spermidine synthase | transcript_product	0			1
fructose-1,6-bisphosphatase |	0			1
monocarboxylate transporter-like protein |	0			1
monocarboxylate transporter-like protein |	0			1
nitroreductase-like protein |	0			1
methylthioadenosine phosphorylase, putative |	0			1
3-mercaptopyruvate sulfurtransferase |	0			1
NAD(P)-dependent steroid dehydrogenase protein,	0			1
ATP-NAD kinase-like protein |	0			1
lanosterol synthase, putative |	0			1
serine-threonine dehydratase, putative |	0			1
serine-threonine dehydratase, putative |	0			1
dihydrofolate reductase-thymidylate synthase |	0			1
acyl-coenzyme a dehydrogenase, putative |	0			1
2,4-dienoyl-coa reductase-like protein |	0			1
glucosamine-fructose-6-phosphate aminotransferase,	0			1
coproporphyrinogen III oxidase |	0			1
protoporphyrinogen oxidase-like protein |	0			1
cytochrome c1, heme protein, mitochondrial, putative |	0			1
homoserine dehydrogenase-like protein |	0			1
acyl-CoA dehydrogenase, mitochondrial precursor,	0			1
electron transfer flavoprotein-ubiquinone	0			1
N-acetylglucosamine-phosphate mutase, putative |	0			1
phosphoglycerate mutase protein, putative |	0			1
phospholipid:diacylglycerol acyltransferase, putative |	0			1
dihydroxyacetone kinase 1-like protein |	0			1
glycerol-3-phosphate dehydrogenase [NAD+], glycosomal |	0			1
Bacterial transferase hexapeptide (six repeats),	0			1
Bacterial transferase hexapeptide (six repeats),	0			1
acidocalcisomal pyrophosphatase |	0			1
pterin-4-alpha-carbinolamine dehydratase, putative |	0			1
3-methylcrotonoyl-CoA carboxylase beta subunit,	0			1
Lanosterol 14-alpha demethylase |	0			1
ornithine decarboxylase, putative |	0			1
3'-nucleotidase/nuclease, putative |	0			1
cytochrome oxidase subunit IV, putative |	0			1
cis-prenyltransferase-like protein |	0			1
Triglyceride lipase, putative |	0			1
adenylosuccinate synthetase, putative |	0			1
squalene monooxygenase-like protein |	0			1
pyrroline-5-carboxylate reductase |	0			1
threonine synthase, putative |	0			1
phosphatidylserine synthase, putative |	0			1
delta-4 fatty acid desaturase |	0			1
cytoplasmic l-asparaginase i-like protein |	0			1
succinate dehydrogenase, putative |	0			1
solanesyl-diphosphate synthase, putative |	0			1
phosphomevalonate kinase protein, putative |	0			1
Bifunctional fucokinase/pyrophosphorylase |	0			1
Bifunctional arabino/fucokinase pyrophosphorylase |	0			1
dihydroorotate dehydrogenase (fumarate) |	0			1
aspartate carbamoyltransferase, putative |	0			1
dihydroorotase, putative |	0			1
carbamoyl-phosphate synthase, putative |	0			1
carbamoyl-phosphate synthase, putative |	0			1
chitinase | transcript_product	0			1
cytochrome c, putative | transcript_product	0			1
ysine decarboxylase-like protein |	0			1
acyltransferase, putative |	0			1
UDP-sugar pyrophosphorylase |	0			1
cytidylyltransferase, putative |	0			1
L-galactonolactone oxidase, putative |	0			1
ferrochelatase-like protein |	0			1
mevalonate-diphosphate decarboxylase, putative |	0			1
major facilitator superfamily protein (MFS), putative |	0			1
3-beta hydroxysteroid dehydrogenase/isomerase family,	0			1
3-beta hydroxysteroid dehydrogenase/isomerase family,	0			1
alpha glucosidase II subunit, putative |	0			1
alpha glucosidase II subunit, putative |	0			1
Lipase (class 3), putative | transcript_product	0			1
UDP-galactopyranose mutase |	0			1
aconitase, putative | transcript_product	0			1
peroxisomal enoyl-coa hydratase, putative |	0			1
cholinephosphate cytidylyltransferase A, putative |	0			1
cholinephosphate cytidylyltransferase A, putative |	0			1
pyruvate dehydrogenase E1 component alpha subunit,	0			1
NADH-ubiquinone oxidoreductase complex I subunit,	0			1
Complex 1 protein (LYR family), putative |	0			1
Complex 1 protein (LYR family), putative |	0			1
4-coumarate:coa ligase-like protein |	0			1
peroxin 12, putative | transcript_product	0			1
peroxin 12, putative | transcript_product	0			1
phosphatidic acid phosphatase protein-like protein |	0			1
choline/Carnitine o-acyltransferase-like protein |	0			1
glycerol-3-phosphate dehydrogenase-like protein |	0			1
phosphoglucomutase, putative |	0			1
cytochrome c oxidase subunit VI, putative |	0			1
ATP synthase F1 subunit gamma protein, putative |	0			1
ATP synthase F1 subunit gamma protein, putative |	0			1
peroxin 14, putative | transcript_product	0			1
carnitine palmitoyltransferase-like protein |	0			1
glucoamylase-like protein |	0			1
farnesyl pyrophosphate synthase |	0			1
dephospho-CoA kinase, putative |	0			1
agmatinase-like protein |	0			1
GDP-mannose pyrophosphorylase |	0			1
GDP-mannose pyrophosphorylase |	0			1
argininosuccinate synthase, putative |	0			1
pteridine reductase 1 | transcript_product	0			1
3-ketoacyl-CoA thiolase, putative |	0			1
Na/H antiporter-like protein | transcript_product	0			1
lathosterol oxidase-like protein |	0			1
mitochondrial carrier protein-like protein |	0			1
alanine racemase, putative | transcript_product	0			1
protoheme IX farnesyltransferase, putative |	0			1
glycosomal membrane like protein |	0			1
DNA-directed RNA polymerase, mitochondrial |	0			1
HpcH/HpaI aldolase/citrate lyase family, putative |	0			1
Succinate dehydrogenase [ubiquinone] flavoprotein	0			1
Succinate dehydrogenase [ubiquinone] flavoprotein	0			1
ubiquitin-conjugating enzyme E2, putative |	0			1
3-oxoacyl-(acyl-carrier protein) reductase, putative |	0			1
Heme Response-1 protein, putative |	0			1
electron transfer flavoprotein, putative |	0			1
frataxin-like protein |	0			1
cytochrome oxidase subunit VII |	0			1
phosphopantothenate--cysteine ligase, putative |	0			1
glycosome import protein, putative |	0			1
Pex2 / Pex12 amino terminal region/Ring finger domain	0			1
tagatose-6-phosphate kinase-like protein |	0			1
pyridoxal phosphate containing glycine decarboxylase,	0			1
nuclear lim interactor-interacting factor-like protein	0			1
C-1-tetrahydrofolate synthase, cytoplasmic, putative |	0			1
aspartate--ammonia ligase, putative |	0			1
farnesyltransferase beta subunit |	0			1
Proline dehydrogenase, mitochondrial |	0			1
CDP-DAG synthase, putative | transcript_product	0			1
cytochrome c oxidase subunit V, putative |	0			1
cytochrome c oxidase subunit V, putative |	0			1
deoxyhypusine hydroxylase, putative |	0			1
electon transport protein SCO1/SCO2, putative |	0			1
kynureninase, putative |	0			1
CDP-diacylglycerol--inositol 3-phosphatidyltransferase,	0			1
glutamate 5-kinase, putative |	0			1
acyl carrier protein, mitochondrial, putative |	0			1
acyl carrier protein, mitochondrial, putative |	0			1
Vasohibin, putative | transcript_product	0			1
NADH dehydrogenase [ubiquinone] iron-sulfur protein 7,	0			1
isovaleryl-coA dehydrogenase, putative |	0			1
D-lactate dehydrogenase-like protein |	0			1
Transmembrane adaptor Erv26, putative |	0			1
3-oxoacyl-ACP reductase, putative |	0			1
pantothenate kinase subunit, putative |	0			1
hypothetical protein, conserved |	0			1
glycerol-3-phosphate dehydrogenase (FAD-dependent),	0			1
phosphoadenosine phosphosulfate reductase-like protein	0			1
propionyl-coa carboxylase beta chain, putative |	0			1
ribonucleoside-diphosphate reductase large chain,	0			1
phenylalanine-4-hydroxylase |	0			1
prenyltransferase, putative |	0			1
prenyltransferase, putative |	0			1
phosphonopyruvate decarboxylase-like protein |	0			1
methylthioribulose-1-phosphate dehydratase, putative |	0			1
NADH dehydrogenase subunit NB6M, putative |	0			1
acyl-CoA dehydrogenase, putative |	0			1
glutamate dehydrogenase, putative |	0			1
thymine-7-hydroxylase, putative |	0			1
Peroxisomal targeting signal 2 receptor |	0			1
glutamamyl carboxypeptidase, putative |	0			1
protein farnesyltransferase alpha subunit, putative |	0			1
C-8 sterol isomerase-like protein |	0			1
C-8 sterol isomerase-like protein |	0			1
Ubiquinone biosynthesis protein COQ7, putative |	0			1
inosine-adenosine-guanosine-nucleosidehydrolase,	0			1
alkyldihydroxyacetonephosphate synthase |	0			1
glycosyltransferase family 28 protein, putative |	0			1
pyridoxal kinase, putative |	0			1
phosphopantothenoylcysteine decarboxylase, putative |	0			1
ferric reductase transmembrane protein, putative |	0			1
succinyl-coa:3-ketoacid-coenzyme a transferase- like	0			1
hypothetical protein, conserved |	0			1
alcohol dehydrogenase, putative |	0			1
formate--tetrahydrofolate ligase |	0			1
phospholipase c-like protein |	0			1
homoserine kinase | transcript_product	0			1
3-hydroxy-3-methylglutaryl-CoA reductase |	0			1
cytochrome p450-like protein |	0			1
ATP synthase, epsilon chain, putative |	0			1
ATP synthase, epsilon chain, putative |	0			1
5-methyltetrahydropteroyltriglutamate-homocysteine	0			1
Aquaglyceroporin 1 |	0			1
mevalonate kinase, putative |	0			1
lipase, putative | transcript_product	0			1
lipase precursor-like protein |	0			1
biotin/lipoate protein ligase-like protein |	0			1
monoglyceride lipase, putative |	0			1
Pyrophosphate-energized vacuolar membrane proton pump	0			1
Pyrophosphate-energized vacuolar membrane proton pump	0			1
thiolase protein-like protein |	0			1
peptidase m20/m25/m40 family-like protein |	0			1
succinyl-diaminopimelate desuccinylase-like protein |	0			1
phosphatidylethanolaminen-methyltransferase-lik e	0			1
3,2-trans-enoyl-CoA isomerase, mitochondrial precursor,	0			1
lipase, putative | transcript_product	0			1
ubiquinol-cytochrome-c reductase-like protein |	0			1
squalene synthase, putative |	0			1
ethanolamine-phosphate cytidylyltransferase |	0			1
phosphomannose isomerase |	0			1
1-acyl-sn-glycerol-3-phosphateacyltransferase-like	0			1
phosphopantetheine adenylyltransferase, putative |	0			1
methionyl-tRNA formyltransferase, putative |	0			1
Complex1_LYR-like, putative |	0			1
NADH dehydrogenase subunit NI8M, putative |	0			1
glucosamine-6-phosphate isomerase, putative |	0			1
glucosamine-6-phosphate isomerase, putative |	0			1
3-hydroxyisobutyryl-coenzyme A hydrolase, putative |	0			1
thiol-dependent reductase 1 |	0			1
beta-galactofuranosyltransferase-like protein |	0			1
nicotinate phosphoribosyltransferase, putative |	0			1
nicotinate phosphoribosyltransferase, putative |	0			1
Protein prenyltransferase alpha subunit repeat,	0			1
glutamine aminotransferase, putative |	0			1
udp-glc 4'-epimerase, putative |	0			1
udp-glc 4'-epimerase, putative |	0			1
udp-glc 4'-epimerase, putative |	0			1
isocitrate dehydrogenase, putative |	0			1
enoyl-CoA hydratase/Enoyl-CoA isomerase/3-	0			1
Mitochondrial-processing peptidase subunit alpha |	0			1
3-oxoacyl-acyl carrier protein synthase ii, putative |	0			1
3-oxoacyl-acyl carrier protein synthase ii, putative |	0			1
delta-12 fatty acid desaturase |	0			1
ascorbate peroxidase | transcript_product	0			1
ascorbate peroxidase | transcript_product	0			1
deoxyhypusine synthase |	0			1
dihydroxyacetonephosphate acyltransferase |	0			1
acyl-CoA binding protein, putative |	0			1
ATP-dependent RNA and DNA helicase, mitochondrial,	0			1
serine acetyltransferase | transcript_product	0			1
serine acetyltransferase | transcript_product	0			1
mitochondrial carrier protein-like protein |	0			1
lipophosphoglycan biosynthetic protein (lpg2) |	0			1
aldose 1-epimerase-like protein |	0			1
phosphomannomutase-like protein |	0			1
geranylgeranyltransferase, putative |	0			1
geranylgeranyltransferase, putative |	0			1
quinonoid dihydropteridine reductase |	0			1
1,2-Dihydroxy-3-keto-5-methylthiopentene dioxygenase,	0			1
pyruvate kinase | transcript_product	0			1
phosphatidylinositol-specific phospholipase-like	0			1
2-oxoisovalerate dehydrogenase beta subunit,	0			1
2-oxoisovalerate dehydrogenase beta subunit,	0			1
peroxisome targeting signal 1 receptor, putative |	0			1
arginase | transcript_product	0			1
rieske iron-sulfur protein, mitochondrial precursor,	0			1
acyl-CoA dehydrogenase, putative |	0			1
galactokinase-like protein |	0			1
dolichol kinase, putative | transcript_product	0			1
phospholipase A1, putative |	0			1
glycerol kinase, glycosomal, putative |	0			1
Peroxin 19 | transcript_product	0			1
6-phosphogluconate dehydrogenase, decarboxylating,	0			1
acyl transferase-like protein, putative |	0			1
iron-sulfur cluster assembly protein, putative |	0			1
3-demethylubiquinone-9 3-methyltransferase, putative |	0			1
3-demethylubiquinone-9 3-methyltransferase, putative |	0			1
3-demethylubiquinone-9 3-methyltransferase, putative |	0			1
phosphatidylserine decarboxylase, putative |	0			1
lipoic acid containing carrier protein, putative |	0			1
isopentenyl-diphosphate delta-isomerase (type II),	0			1
diacylglycerol kinase-like protein |	0			1
L-ribulokinase, putative |	0			1
dolicholphosphate-mannose synthase |	0			1
dolicholphosphate-mannose synthase |	0			1
xylulokinase, putative |	0			1
GPI alpha-mannosyltransferase III |	0			1
glucokinase | transcript_product	0			1
tyrosine aminotransferase | transcript_product	0			1
sterol 24-c-methyltransferase, putative |	0			1
acid phosphatase, putative | transcript_product	0			1
folylpolyglutamate synthetase |	0			1
succinyl-CoA ligase [GDP-forming] beta-chain, putative	0			1
aminomethyltransferase, mitochondrial, putative |	0			1
aminomethyltransferase, mitochondrial, putative |	0			1
S-adenosylhomocysteine hydrolase |	0			1
S-adenosylhomocysteine hydrolase |	0			1
alternative oxidase-like protein |	0			1
asparaginase-like protein |	0			1
methionine synthase reductase, mitochondrial	0			1
translation initiation factor 2 subunit, putative |	0			1
ubiquinone biosynthesis methyltransferase, putative |	0			1
ubiquinone biosynthesis methyltransferase, putative |	0			1
NADH dehydrogenase, putative | transcript_product	0			1
choline/ethanolamine phosphotransferase, putative |	0			1
enolase-phosphatase e1-like |	0			1
glycerophosphoryl diester phosphodiesterase, putative |	0			1
homocysteine S-methyltransferase, putative |	0			1
methylenetetrahydrofolate reductase, putative |	0			1
2,3-bisphosphoglycerate-independent phosphoglycerate	0			1
ATP synthase delta (OSCP) subunit, putative |	0			1
cytochrome oxidase subunit IX, putative |	0			1
Pyruvoyl-dependent arginine decarboxylase subunit alpha	0			1
Isocitrate lyase 1	0			1
Maltogenic alpha-amylase	0			1
Acetylornithine aminotransferase 1, ACOAT 1	0			1
Dolichyldiphosphatase	0			1
3-keto-steroid reductase	0			1
diaminopimelate epimerase	0			1
diaminopimelate epimerase	0			1
glycerol dehydrogenase	0			1
catalase | not available	0			1
diaminopimelate decarboxylase	0			1
Glycogen synthase 1	0			1
methylenetetrahydrofolate dehydrogenase-like protein	0			1
nitrilase, putative	0			1
hypothetical protein, unknown function	0			1
hypothetical protein, conserved	0			1
riboflavin kinase/fmn adenylyltransferase-like protein	0			1
hypothetical protein, conserved, ATPase epsilon	0			1
				0
				0
				0
				0
				0
				0
				0
				0
				0
				0
				0
				0
				0
				0
				0
				0
				0
				0
				0
				0
				0
				0
				0
				0
				0
				0
				0
				0
				0
				0
				0
				0
				0
				0
				0
				0
				0
				0
				0
				0
				0
				0
				0
				0
				0
				0
				0
				0
				0
				0
				0
				0
				0
				0
				0
				0
				0
				0
				0
				0
				0
				0
				0
				0

## Sheet: Table S4
Enzymes unique to V. ingenoplastis (absent from L. major genome) after exclusion of hypothetical or viral proteins
Accession	Gene name
Hmusing_000242700.1	2OG-Fe(II) oxygenase superfamily, putative
Hmusing_000401100.1	4'-phosphopantetheinyl transferase superfamily,
Hmusing_000980100.1	4E-interacting protein, putative
Hmusing_000697900.1	5-formyltetrahydrofolate cyclo-ligase family,
Hmusing_000655100.1	60S acidic ribosomal protein, putative
Hmusing_000655200.1	60S acidic ribosomal protein, putative
Hmusing_000441700.1	AAA domain containing protein, putative
Hmusing_000403900.1	AAA domain/Part of AAA domain/Helicase, putative
Hmusing_000404200.1	AAA domain/Part of AAA domain/Helicase, putative
Hmusing_000279200.1	AAA domain/Shikimate kinase, putative
Hmusing_000279400.1	AAA domain/Shikimate kinase, putative
Hmusing_000621500.1	acetyltransferase, putative
Hmusing_000728700.1	acetyltransferase, putative
Hmusing_000853900.1	Adenylate and Guanylate cyclase catalytic
Hmusing_000854300.1	Adenylate and Guanylate cyclase catalytic domain
Hmusing_000854400.1	Adenylate and Guanylate cyclase catalytic domain
Hmusing_000897000.1	Adenylate and Guanylate cyclase catalytic domain
Hmusing_000703000.1	Adenylate kinase, putative
Hmusing_000216600.1	ADG2, putative
Hmusing_000467600.1	ADP-ribosylglycohydrolase, putative
Hmusing_000279300.1	Alpha-acetolactate decarboxylase, putative
Hmusing_000048200.1	Alpha/beta hydrolase family, putative
Hmusing_000128400.1	Alternative oxidase, mitochondrial
Hmusing_000128500.1	Alternative oxidase, mitochondrial
Hmusing_000128600.1	Alternative oxidase, mitochondrial
Hmusing_000128700.1	Alternative oxidase, mitochondrial
Hmusing_000128800.1	Alternative oxidase, mitochondrial
Hmusing_000128900.1	Alternative oxidase, mitochondrial
Hmusing_000249100.1	Amastin surface glycoprotein, putative
Hmusing_000249200.1	Amastin surface glycoprotein, putative
Hmusing_000252200.1	Amastin surface glycoprotein, putative
Hmusing_000253100.1	Amastin surface glycoprotein, putative
Hmusing_000473700.1	Amastin surface glycoprotein, putative
Hmusing_000526400.1	Amastin surface glycoprotein, putative
Hmusing_000526500.1	Amastin surface glycoprotein, putative
Hmusing_000906700.1	Aminoacyl-tRNA editing domain containing
Hmusing_000959000.1	AN1-like Zinc finger containing protein,
Hmusing_000267500.1	anaphase promoting complex, subunit 10-like
Hmusing_000530800.1	Anaphase-promoting complex subunit 4 WD40 domain
Hmusing_000196400.1	Ankyrin repeat, putative
Hmusing_000091200.1	Ankyrin repeats (3 copies), putative
Hmusing_000121500.1	Ankyrin repeats (3 copies), putative
Hmusing_000208000.1	Ankyrin repeats (3 copies), putative
Hmusing_000491200.1	Ankyrin repeats (3 copies)/Zinc finger, C3HC4
Hmusing_000524700.1	Ankyrin repeats (many copies), putative
Hmusing_000837800.1	Ankyrin repeats (many copies), putative
Hmusing_000058700.1	Aph-1 protein, putative
Hmusing_000941600.1	Archaic translocase of outer membrane 12 kDa
Hmusing_000302900.1	Arginase family, putative
Hmusing_000331800.1	arginine kinase
Hmusing_000332200.1	arginine kinase
Hmusing_000331900.1	arginine kinase
Hmusing_000381500.1	argonaute-like protein
Hmusing_000381700.1	argonaute-like protein
Hmusing_000381800.1	argonaute-like protein
Hmusing_000381900.1	argonaute-like protein
Hmusing_000382000.1	argonaute-like protein
Hmusing_000382100.1	argonaute-like protein
Hmusing_000382200.1	argonaute-like protein
Hmusing_000382300.1	argonaute-like protein
Hmusing_000110500.1	Arrestin (or S-antigen), N-terminal domain
Hmusing_000279500.1	AT hook motif containing protein, putative
Hmusing_000332000.1	ATP:guanido phosphotransferase, N-terminal
Hmusing_000424800.1	Autophagy-related protein 27, putative
Hmusing_000361000.1	B-box zinc finger, putative
Hmusing_000013600.1	Bacterial transferase hexapeptide (six repeats),
Hmusing_000701000.1	Beta-lactamase superfamily domain containing
Hmusing_000352500.1	BRCA1 C Terminus (BRCT) domain containing
Hmusing_000371000.1	C2 domain containing protein, putative
Hmusing_000171700.1	C2H2-type zinc finger/Zinc finger, C2H2 type,
Hmusing_000296600.1	CAAX protease self-immunity, putative
Hmusing_000307700.1	CAF1 family ribonuclease, putative
Hmusing_000893700.1	calpain-like protein, putative
Hmusing_000368900.1	CAP-Gly domain/CRAL/TRIO domain containing
Hmusing_000462000.1	Cartilage oligomeric matrix protein, putative
Hmusing_000715000.1	Cartilage oligomeric matrix protein, putative
Hmusing_000691800.1	Catalase/Catalase-related immune-responsive,
Hmusing_000083800.1	Cation efflux family, putative
Hmusing_000324200.1	cationic amino acid transporter, putative
Hmusing_000909200.1	CDP-alcohol phosphatidyltransferase, putative
Hmusing_000397700.1	Cell cycle checkpoint protein RAD1-like,
Hmusing_000067500.1	chaperone protein DNAj, putative
Hmusing_000067600.1	chaperone protein DNAj, putative
Hmusing_000228600.1	chaperone protein DNAj, putative
Hmusing_000505300.1	chaperone protein DNAj, putative
Hmusing_000505500.1	chaperone protein DNAj, putative
Hmusing_000545600.1	chaperone protein DNAj, putative
Hmusing_000809800.1	chaperone protein DNAj, putative
Hmusing_000981600.1	chaperone protein DNAj, putative
Hmusing_000592000.1	Choline/Carnitine o-acyltransferase, putative
Hmusing_000108800.1	Cilia BBSome complex subunit 10, putative
Hmusing_000203200.1	class I transcription factor A, subunit 1
Hmusing_000331100.1	class I transcription factor A, subunit 2
Hmusing_000727900.1	Complex 1 protein (LYR family), putative
Hmusing_000018700.1	conserved protein
Hmusing_000242100.1	conserved protein
Hmusing_000292300.1	conserved protein
Hmusing_000297700.1	conserved protein
Hmusing_000483500.1	conserved protein
Hmusing_000807600.1	conserved protein
Hmusing_000447900.1	CorA-like Mg2+ transporter protein, putative
Hmusing_000583600.1	CorA-like Mg2+ transporter protein, putative
Hmusing_000960400.1	Ctf8, putative
Hmusing_000473600.1	Cullin family, putative
Hmusing_000351300.1	Cullin family/Cullin protein neddylation domain
Hmusing_000107300.1	CW-type Zinc Finger, putative
Hmusing_000517000.1	CW-type Zinc Finger, putative
Hmusing_000844800.1	Cyclin, putative
Hmusing_000053900.1	cyclophilin type peptidyl-prolyl cis-trans
Hmusing_000209200.1	cysteine peptidase, Clan CA, family C1,
Hmusing_000155100.1	cysteine peptidase, Clan CA, family C19,
Hmusing_000007000.1	cysteine peptidase, Clan CD, family C50,
Hmusing_000135200.1	Cytochrome b5-like Heme/Steroid binding domain
Hmusing_000830100.1	DEAD/DEAH box helicase/Helicase conserved
Hmusing_000641000.1	Dephospho-CoA kinase, putative
Hmusing_000702700.1	DHHC palmitoyltransferase, putative
Hmusing_000764900.1	DHHC palmitoyltransferase, putative
Hmusing_000017000.1	Diacylglycerol kinase catalytic domain
Hmusing_000049800.1	dicer-like protein
Hmusing_000852100.1	divalent cation tolerance protein, putative
Hmusing_000575000.1	DNA ligase N terminus/ATP dependent DNA ligase
Hmusing_000037000.1	DNA repair protein, putative
Hmusing_000589700.1	DNA repair protein, putative
Hmusing_000877600.1	DNA repair protein, putative
Hmusing_000955600.1	DNA repair protein, putative
Hmusing_000873300.1	DNA-directed RNA polymerases II subunit,
Hmusing_000212600.1	DnaJ domain containing protein, putative
Hmusing_000478700.1	DnaJ domain containing protein, putative
Hmusing_000535600.1	DnaJ domain containing protein, putative
Hmusing_000009500.1	Domain of unknown function (DUF1935), putative
Hmusing_000049000.1	Domain of unknown function (DUF1935), putative
Hmusing_000854000.1	Domain of unknown function (DUF1935), putative
Hmusing_000894200.1	Domain of unknown function (DUF1935), putative
Hmusing_000640800.1	Domain of unknown function (DUF4475), putative
Hmusing_000686000.1	Domain of unknown function (DUF4499), putative
Hmusing_000686100.1	Domain of unknown function (DUF4499), putative
Hmusing_000778800.1	Domain of unknown function (DUF4520), putative
Hmusing_000629600.1	Dopey, N-terminal, putative
Hmusing_000638300.1	Dpy-30 motif containing protein, putative
Hmusing_000823900.1	Dpy-30 motif containing protein, putative
Hmusing_000678700.1	DUF2407 ubiquitin-like domain containing
Hmusing_000171600.1	EB1-like C-terminal motif containing protein,
Hmusing_000591500.1	ELMO/CED-12 family, putative
Hmusing_000774000.1	endo/exonuclease Mre11
Hmusing_000693900.1	Endonuclease-reverse transcriptase, putative
Hmusing_000190500.1	Endonuclease-reverse transcriptase/Reverse
Hmusing_000191000.1	Endonuclease-reverse transcriptase/Reverse
Hmusing_000389000.1	Endonuclease-reverse transcriptase/Reverse
Hmusing_000389200.1	Endonuclease-reverse transcriptase/Reverse
Hmusing_000893500.1	Endonuclease-reverse transcriptase/Reverse
Hmusing_000716500.1	Endonuclease-reverse transcriptase/Reverse
Hmusing_000102100.1	Endonuclease/Exonuclease/phosphatase
Hmusing_000102600.1	Endonuclease/Exonuclease/phosphatase
Hmusing_000493800.1	Endonuclease/Exonuclease/phosphatase
Hmusing_000476000.1	Endonuclease/Exonuclease/phosphatase family,
Hmusing_000476100.1	Endonuclease/Exonuclease/phosphatase family,
Hmusing_000476200.1	Endonuclease/Exonuclease/phosphatase family,
Hmusing_000476400.1	Endonuclease/Exonuclease/phosphatase family,
Hmusing_000476500.1	Endonuclease/Exonuclease/phosphatase family,
Hmusing_000476600.1	Endonuclease/Exonuclease/phosphatase family,
Hmusing_000476700.1	Endonuclease/Exonuclease/phosphatase family,
Hmusing_000477000.1	Endonuclease/Exonuclease/phosphatase family,
Hmusing_000477100.1	Endonuclease/Exonuclease/phosphatase family,
Hmusing_000477200.1	Endonuclease/Exonuclease/phosphatase family,
Hmusing_000477300.1	Endonuclease/Exonuclease/phosphatase family,
Hmusing_000478200.1	Endonuclease/Exonuclease/phosphatase family,
Hmusing_000478300.1	Endonuclease/Exonuclease/phosphatase family,
Hmusing_000478500.1	Endonuclease/Exonuclease/phosphatase family,
Hmusing_000280900.1	endonuclease/exonuclease/phosphatase, putative
Hmusing_000171200.1	engulfment and cell motility domain 2, putative
Hmusing_000369500.1	Enriched in surface-labeled proteome protein 18
Hmusing_000413800.1	ESAG8-associated protein, putative
Hmusing_000391300.1	esterase, putative
Hmusing_000651500.1	Eukaryotic-type carbonic anhydrase, putative
Hmusing_000734600.1	F-box-like, putative
Hmusing_000149300.1	Ferrochelatase, putative
Hmusing_000468900.1	FG-GAP repeat protein, putative
Hmusing_000818500.1	Fibrinogen binding protein, putative
Hmusing_000521200.1	Flagellar Member 3
Hmusing_000521400.1	Flagellar Member 3
Hmusing_000521500.1	Flagellar Member 3
Hmusing_000132300.1	Flagellar Member 4
Hmusing_000444700.1	flagellum targeting protein kharon1, putative
Hmusing_000444800.1	flagellum targeting protein kharon1, putative
Hmusing_000444900.1	flagellum targeting protein kharon1, putative
Hmusing_000477900.1	Fungal tRNA ligase phosphodiesterase domain
Hmusing_000087000.1	Fusaric acid resistance protein-like, putative
Hmusing_000058500.1	FYVE zinc finger containing protein, putative
Hmusing_000152400.1	G-patch domain containing protein, putative
Hmusing_000020100.1	Glutamine amidotransferase class-I, putative
Hmusing_000020200.1	Glutamine amidotransferase class-I, putative
Hmusing_000020300.1	Glutamine amidotransferase class-I, putative
Hmusing_000106400.1	Glutathione S-transferase, C-terminal domain
Hmusing_000634700.1	Glycosyl hydrolase family 3 C-terminal
Hmusing_000106700.1	Glycosyl hydrolase family 3 N terminal
Hmusing_000106900.1	Glycosyl hydrolase family 3 N terminal
Hmusing_000107000.1	Glycosyl hydrolase family 3 N terminal
Hmusing_000651000.1	Glycosyl hydrolase family 3 N terminal
Hmusing_000651100.1	Glycosyl hydrolase family 3 N terminal
Hmusing_000651200.1	Glycosyl hydrolase family 3 N terminal
Hmusing_000651300.1	Glycosyl hydrolase family 3 N terminal
Hmusing_000106800.1	Glycosyl hydrolase family 3 N terminal domain
Hmusing_000785700.1	glycosylphosphatidylinositol-specific
Hmusing_000491000.1	glycosyltransferase (GlcNAc), putative
Hmusing_000016100.1	glycosyltransferase family 28 protein, putative
Hmusing_000261100.1	Golgi SNAP receptor complex member 1, putative
Hmusing_000870500.1	Golgi vesicular membrane trafficking protein,
Hmusing_000497200.1	Golgi/lysosome glycoprotein 1
Hmusing_000376000.1	GRIP domain containing protein, putative
Hmusing_000763900.1	GRIP domain containing protein, putative
Hmusing_000408600.1	GrpE, putative
Hmusing_000548300.1	GTP-binding protein, putative
Hmusing_000481900.1	GTPase activating protein, putative
Hmusing_000471900.1	hd phosphohydrolase family protein
Hmusing_000570000.1	heat shock protein 20, putative
Hmusing_000481600.1	heat shock protein, putative
Hmusing_000212800.1	Helicase conserved C-terminal domain containing
Hmusing_000213000.1	Helicase conserved C-terminal domain containing
Hmusing_000830800.1	Helicase conserved C-terminal domain containing
Hmusing_000549400.1	Histone-like transcription factor (CBF/NF-Y) and
Hmusing_000300200.1	HIT zinc finger, putative
Hmusing_000385700.1	HIT zinc finger, putative
Hmusing_000231200.1	homocysteine S-methyltransferase, putative
Hmusing_000880800.1	HPP family, putative
Hmusing_000880900.1	HPP family, putative
Hmusing_000881000.1	HPP family, putative
Hmusing_000881100.1	HPP family, putative
Hmusing_000548400.1	IgA Peptidase M64, putative
Hmusing_000032500.1	inhibitor of cysteine peptidase
Hmusing_000659500.1	Integral membrane protein S linking to the trans
Hmusing_000941900.1	IQ calmodulin-binding motif containing protein,
Hmusing_000658800.1	Iron/manganese superoxide dismutases, C-terminal
Hmusing_000130500.1	KIAA1430 homologue, putative
Hmusing_000005400.1	Kinesin motor domain containing protein,
Hmusing_000159300.1	Kinesin motor domain containing protein,
Hmusing_000750700.1	Kinesin motor domain containing protein,
Hmusing_000955900.1	Kinesin motor domain containing protein,
Hmusing_000632100.1	kinetoplast-associated protein 3, putative
Hmusing_000255800.1	kinetoplastid kinetochore protein 13
Hmusing_000489700.1	Kinetoplastid RNA editing protein 1
Hmusing_000750100.1	kinetoplastid-specific dual specificity
Hmusing_000212700.1	KU80 protein
Hmusing_000909900.1	Lecithin retinol acyltransferase, putative
Hmusing_000910000.1	Lecithin retinol acyltransferase, putative
Hmusing_000202800.1	Leucine Rich repeat, putative
Hmusing_000708900.1	Leucine Rich Repeat, putative
Hmusing_000171000.1	Leucine Rich repeat/Leucine Rich Repeat,
Hmusing_000262400.1	Leucine Rich repeat/Leucine Rich Repeat,
Hmusing_000583500.1	Leucine Rich repeats (2 copies), putative
Hmusing_000589800.1	leucine-rich repeat protein (LRRP), putative
Hmusing_000845400.1	leucine-rich repeat protein (LRRP), putative
Hmusing_000910200.1	leucine-rich repeat protein (LRRP), putative
Hmusing_000249700.1	leucine-rich repeat protein (LRRP), putative,
Hmusing_000933200.1	leucine-rich repeat protein (LRRP), putative,
Hmusing_000797800.1	Lipase (class 3), putative
Hmusing_000358900.1	Lyase/Fumarase C C-terminus, putative
Hmusing_000167500.1	Macro domain containing protein, putative
Hmusing_000766600.1	Macrophage migration inhibitory factor (MIF),
Hmusing_000478900.1	Maltose acetyltransferase/Hexapeptide repeat of
Hmusing_000388400.1	Mannitol dehydrogenase Rossmann domain/Mannitol
Hmusing_000698500.1	mannosyl-oligosaccharide 1,2-alpha-mannosidase
Hmusing_000354900.1	Methylenetetrahydrofolate reductase, putative
Hmusing_000272100.1	methyltransferase domain containing protein,
Hmusing_000375200.1	methyltransferase domain containing protein,
Hmusing_000148500.1	Miro-like protein, putative
Hmusing_000569000.1	MIZ/SP-RING zinc finger containing protein,
Hmusing_000398500.1	MORN repeat, putative
Hmusing_000622900.1	MORN repeat, putative
Hmusing_000288000.1	MSP (Major sperm protein) domain containing
Hmusing_000376900.1	myotubularin-associated protein, putative
Hmusing_000650000.1	NAD-specific glutamate dehydrogenase, putative
Hmusing_000114300.1	Nicastrin, putative
Hmusing_000013900.1	nitrate reductase, putative
Hmusing_000837500.1	Nitroreductase family, putative
Hmusing_000837600.1	Nitroreductase family, putative
Hmusing_000574700.1	NOL1/NOP2/sun family, putative
Hmusing_000568500.1	Nucleoporin
Hmusing_000869100.1	Nucleoporin
Hmusing_000917300.1	Nucleoporin
Hmusing_000940500.1	nucleoside diphosphate kinase, putative
Hmusing_000332900.1	NUDIX domain containing protein, putative
Hmusing_000683300.1	O-methyltransferase/Methyltransferase domain
Hmusing_000599700.1	Opioid growth factor receptor (OGFr) conserved
Hmusing_000599900.1	Opioid growth factor receptor (OGFr) conserved
Hmusing_090007100.1	OTU-like cysteine protease, putative
Hmusing_000940200.1	PAB1-binding protein , putative
Hmusing_000379800.1	PAS domain/PAS fold, putative
Hmusing_000029000.1	PAS fold/PAS domain containing protein, putative
Hmusing_000625000.1	PAS fold/PAS domain containing protein, putative
Hmusing_000318900.1	PAS fold/Protein kinase domain/Protein tyrosine
Hmusing_000196100.1	PDZ domain (Also known as DHR or GLGF)/PDZ
Hmusing_000613700.1	PDZ domain (Also known as DHR or GLGF)/PDZ
Hmusing_000423000.1	peptidyl-tRNA hydrolase PTH2, putative
Hmusing_000328400.1	peroxidase, putative
Hmusing_000329900.1	Peroxin 19
Hmusing_000948800.1	pfkB family carbohydrate kinase, putative
Hmusing_000948200.1	PH domain containing protein, putative
Hmusing_000075100.1	Phenazine biosynthesis-like protein, putative
Hmusing_000590500.1	Phytanoyl-CoA dioxygenase (PhyH), putative
Hmusing_000583700.1	PIN domain containing protein, putative
Hmusing_000480900.1	PLAC8 family, putative
Hmusing_000481000.1	PLAC8 family, putative
Hmusing_000481100.1	PLAC8 family, putative
Hmusing_000498600.1	PLAC8 family, putative
Hmusing_000621700.1	PLAC8 family, putative
Hmusing_000105600.1	Plasma-membrane choline transporter, putative
Hmusing_000111700.1	Plexin repeat, putative
Hmusing_000201000.1	Plus-3 domain containing protein, putative
Hmusing_000212900.1	Poly(ADP-ribose) polymerase catalytic domain
Hmusing_000830200.1	Poly(ADP-ribose) polymerase catalytic domain
Hmusing_000447800.1	poly(ADP-ribose) polymerase, putative
Hmusing_000930100.1	polynucleotide kinase 3'-phosphatase, putative
Hmusing_000272600.1	PQ loop repeat, putative
Hmusing_000005200.1	Predicted AAA-ATPase, putative
Hmusing_000031200.1	Predicted AAA-ATPase, putative
Hmusing_000043500.1	Predicted AAA-ATPase, putative
Hmusing_000239800.1	Predicted AAA-ATPase, putative
Hmusing_000258200.1	Predicted AAA-ATPase, putative
Hmusing_000258800.1	Predicted AAA-ATPase, putative
Hmusing_000258900.1	Predicted AAA-ATPase, putative
Hmusing_000259000.1	Predicted AAA-ATPase, putative
Hmusing_000259100.1	Predicted AAA-ATPase, putative
Hmusing_000259300.1	Predicted AAA-ATPase, putative
Hmusing_000259500.1	Predicted AAA-ATPase, putative
Hmusing_000259700.1	Predicted AAA-ATPase, putative
Hmusing_000458200.1	Predicted AAA-ATPase, putative
Hmusing_000458300.1	Predicted AAA-ATPase, putative
Hmusing_000462800.1	Predicted AAA-ATPase, putative
Hmusing_000650800.1	Predicted AAA-ATPase, putative
Hmusing_000705400.1	Predicted AAA-ATPase, putative
Hmusing_000714800.1	Predicted AAA-ATPase, putative
Hmusing_000714900.1	Predicted AAA-ATPase, putative
Hmusing_000722100.1	Predicted AAA-ATPase, putative
Hmusing_000879200.1	Predicted AAA-ATPase, putative
Hmusing_000054300.1	Predicted AAA-ATPase/Protein of unknown function
Hmusing_000054500.1	Predicted AAA-ATPase/Protein of unknown function
Hmusing_000222700.1	Predicted AAA-ATPase/Protein of unknown function
Hmusing_000223000.1	Predicted AAA-ATPase/Protein of unknown function
Hmusing_000225000.1	Predicted AAA-ATPase/Protein of unknown function
Hmusing_000225100.1	Predicted AAA-ATPase/Protein of unknown function
Hmusing_000225200.1	Predicted AAA-ATPase/Protein of unknown function
Hmusing_000225300.1	Predicted AAA-ATPase/Protein of unknown function
Hmusing_000225400.1	Predicted AAA-ATPase/Protein of unknown function
Hmusing_000225500.1	Predicted AAA-ATPase/Protein of unknown function
Hmusing_000225600.1	Predicted AAA-ATPase/Protein of unknown function
Hmusing_000240000.1	Predicted AAA-ATPase/Protein of unknown function
Hmusing_000240100.1	Predicted AAA-ATPase/Protein of unknown function
Hmusing_000240400.1	Predicted AAA-ATPase/Protein of unknown function
Hmusing_000260200.1	Predicted AAA-ATPase/Protein of unknown function
Hmusing_000283500.1	Predicted AAA-ATPase/Protein of unknown function
Hmusing_000283600.1	Predicted AAA-ATPase/Protein of unknown function
Hmusing_000392600.1	Predicted AAA-ATPase/Protein of unknown function
Hmusing_000458800.1	Predicted AAA-ATPase/Protein of unknown function
Hmusing_000462500.1	Predicted AAA-ATPase/Protein of unknown function
Hmusing_000462700.1	Predicted AAA-ATPase/Protein of unknown function
Hmusing_000492800.1	Predicted AAA-ATPase/Protein of unknown function
Hmusing_000492900.1	Predicted AAA-ATPase/Protein of unknown function
Hmusing_000493000.1	Predicted AAA-ATPase/Protein of unknown function
Hmusing_000493100.1	Predicted AAA-ATPase/Protein of unknown function
Hmusing_000495500.1	Predicted AAA-ATPase/Protein of unknown function
Hmusing_000505600.1	Predicted AAA-ATPase/Protein of unknown function
Hmusing_000505900.1	Predicted AAA-ATPase/Protein of unknown function
Hmusing_000506000.1	Predicted AAA-ATPase/Protein of unknown function
Hmusing_000506100.1	Predicted AAA-ATPase/Protein of unknown function
Hmusing_000643100.1	Predicted AAA-ATPase/Protein of unknown function
Hmusing_000650700.1	Predicted AAA-ATPase/Protein of unknown function
Hmusing_000920500.1	Predicted AAA-ATPase/Protein of unknown function
Hmusing_000373100.1	predicted HORMA domain protein
Hmusing_000344900.1	predicted zinc finger protein
Hmusing_000605000.1	predicted zinc finger protein
Hmusing_000793700.1	predicted zinc finger protein
Hmusing_000575200.1	protein farnesyltransferase alpha subunit,
Hmusing_000021200.1	Protein kinase domain containing protein,
Hmusing_000402900.1	Protein kinase domain containing protein,
Hmusing_000436500.1	Protein kinase domain containing protein,
Hmusing_000644400.1	Protein kinase domain containing protein,
Hmusing_000930000.1	Protein kinase domain containing protein,
Hmusing_000192200.1	Protein kinase domain/Protein tyrosine kinase,
Hmusing_000717600.1	Protein kinase domain/Protein tyrosine kinase,
Hmusing_000721400.1	Protein kinase domain/Protein tyrosine kinase,
Hmusing_000043400.1	Protein of unknown function (DUF1703), putative
Hmusing_000111300.1	Protein of unknown function (DUF1703), putative
Hmusing_000258300.1	Protein of unknown function (DUF1703), putative
Hmusing_000458400.1	Protein of unknown function (DUF1703), putative
Hmusing_000716700.1	Protein of unknown function (DUF1703), putative
Hmusing_000698400.1	Protein of unknown function (DUF229), putative
Hmusing_000480200.1	Protein of unknown function (DUF3128), putative
Hmusing_000143100.1	Protein of unknown function (DUF423), putative
Hmusing_000143200.1	Protein of unknown function (DUF423), putative
Hmusing_000143300.1	Protein of unknown function (DUF423), putative
Hmusing_000143400.1	Protein of unknown function (DUF423), putative
Hmusing_000273900.1	Protein of unknown function (DUF423), putative
Hmusing_000274000.1	Protein of unknown function (DUF423), putative
Hmusing_000274100.1	Protein of unknown function (DUF423), putative
Hmusing_000274200.1	Protein of unknown function (DUF423), putative
Hmusing_000274300.1	Protein of unknown function (DUF423), putative
Hmusing_000274400.1	Protein of unknown function (DUF423), putative
Hmusing_000274500.1	Protein of unknown function (DUF423), putative
Hmusing_000274600.1	Protein of unknown function (DUF423), putative
Hmusing_000274700.1	Protein of unknown function (DUF423), putative
Hmusing_000274800.1	Protein of unknown function (DUF423), putative
Hmusing_000274900.1	Protein of unknown function (DUF423), putative
Hmusing_000275000.1	Protein of unknown function (DUF423), putative
Hmusing_000275100.1	Protein of unknown function (DUF423), putative
Hmusing_000275200.1	Protein of unknown function (DUF423), putative
Hmusing_000275300.1	Protein of unknown function (DUF423), putative
Hmusing_000533200.1	Protein of unknown function (DUF523), putative
Hmusing_000976900.1	Protein of unknown function (DUF544), putative
Hmusing_000791800.1	Protein of unknown function (DUF974), putative
Hmusing_000071800.1	Protein of unknown function, DUF607, putative
Hmusing_000252400.1	Protein of unknown function, DUF607, putative
Hmusing_000204700.1	Protein of unknown function, putative
Hmusing_000215000.1	Protein of unknown function, putative
Hmusing_000406500.1	Protein transport protein yif1, putative
Hmusing_000272700.1	protein tyrosine kinase, putative
Hmusing_000207800.1	Protein tyrosine kinase/Protein kinase
Hmusing_000308100.1	Protein tyrosine kinase/Protein kinase domain
Hmusing_000466500.1	Protein tyrosine kinase/Protein kinase domain
Hmusing_000525400.1	Protein tyrosine kinase/Protein kinase domain
Hmusing_000562800.1	Protein tyrosine kinase/Protein kinase domain
Hmusing_000562900.1	Protein tyrosine kinase/Protein kinase domain
Hmusing_000563000.1	Protein tyrosine kinase/Protein kinase domain
Hmusing_000563100.1	Protein tyrosine kinase/Protein kinase domain
Hmusing_000563200.1	Protein tyrosine kinase/Protein kinase domain
Hmusing_000563300.1	Protein tyrosine kinase/Protein kinase domain
Hmusing_000563400.1	Protein tyrosine kinase/Protein kinase domain
Hmusing_000563500.1	Protein tyrosine kinase/Protein kinase domain
Hmusing_000865800.1	PSP1 C-terminal conserved region containing
Hmusing_000309000.1	PUB domain containing protein, putative
Hmusing_000385000.1	PUB domain containing protein, putative
Hmusing_000814700.1	PUB domain containing protein, putative
Hmusing_000810400.1	Putative methyltransferase/Methyltransferase
Hmusing_000469000.1	Putative serine esterase (DUF676), putative
Hmusing_000469100.1	Putative serine esterase (DUF676), putative
Hmusing_000469200.1	Putative serine esterase (DUF676), putative
Hmusing_000469300.1	Putative serine esterase (DUF676), putative
Hmusing_000469500.1	Putative serine esterase (DUF676), putative
Hmusing_000469700.1	Putative serine esterase (DUF676), putative
Hmusing_000469800.1	Putative serine esterase (DUF676), putative
Hmusing_000469900.1	Putative serine esterase (DUF676), putative
Hmusing_000470000.1	Putative serine esterase (DUF676), putative
Hmusing_000711900.1	PX domain containing protein, putative
Hmusing_000712000.1	PX domain containing protein, putative
Hmusing_000712200.1	PX domain containing protein, putative
Hmusing_000712300.1	PX domain containing protein, putative
Hmusing_000712400.1	PX domain containing protein, putative
Hmusing_000712500.1	PX domain containing protein, putative
Hmusing_000717700.1	PX domain containing protein, putative
Hmusing_000717800.1	PX domain containing protein, putative
Hmusing_000720100.1	PX domain containing protein, putative
Hmusing_000720200.1	PX domain containing protein, putative
Hmusing_000720300.1	PX domain containing protein, putative
Hmusing_000720400.1	PX domain containing protein, putative
Hmusing_000720500.1	PX domain containing protein, putative
Hmusing_000928700.1	Pyridoxal-dependent decarboxylase conserved
Hmusing_000399700.1	Quinonprotein alcohol dehydrogenase-like
Hmusing_000017800.1	Rab-GTPase-TBC domain containing protein,
Hmusing_000773300.1	Rab-GTPase-TBC domain containing protein,
Hmusing_000134100.1	Rab3 GTPase-activating protein catalytic
Hmusing_000392300.1	Ras family, putative
Hmusing_000481300.1	RBP32
Hmusing_000403200.1	Replication Factor C Subunit 1-related protein
Hmusing_000946100.1	Reticulon, putative
Hmusing_000946200.1	Reticulon, putative
Hmusing_000946300.1	Reticulon, putative
Hmusing_000946400.1	Reticulon, putative
Hmusing_000946500.1	Reticulon, putative
Hmusing_000946600.1	Reticulon, putative
Hmusing_000946700.1	Reticulon, putative
Hmusing_000946800.1	Reticulon, putative
Hmusing_000946900.1	Reticulon, putative
Hmusing_000947000.1	Reticulon, putative
Hmusing_000947100.1	Reticulon, putative
Hmusing_000947200.1	Reticulon, putative
Hmusing_000947300.1	Reticulon, putative
Hmusing_000206400.1	Reverse transcriptase (RNA-dependent DNA
Hmusing_000399500.1	Reverse transcriptase (RNA-dependent DNA
Hmusing_000479300.1	Reverse transcriptase (RNA-dependent DNA
Hmusing_000479500.1	Reverse transcriptase (RNA-dependent DNA
Hmusing_000562700.1	Reverse transcriptase (RNA-dependent DNA
Hmusing_000693600.1	Reverse transcriptase (RNA-dependent DNA
Hmusing_000693800.1	Reverse transcriptase (RNA-dependent DNA
Hmusing_000235400.1	Reverse transcriptase-like, putative
Hmusing_000411000.1	RF-1 domain containing protein, putative
Hmusing_000065900.1	Rhodanese-like domain containing protein,
Hmusing_000473500.1	Rhodanese-like domain containing protein,
Hmusing_000473400.1	Rhodanese-like domain/Protein of unknown
Hmusing_000622500.1	Ribonuclease H2 non-catalytic subunit
Hmusing_000490500.1	ribosomal RNA processing protein 41B
Hmusing_000489400.1	Ribosome biogenesis protein SLX9, putative
Hmusing_000485300.1	Right handed beta helix region containing
Hmusing_000608700.1	Ring finger domain containing protein, putative
Hmusing_000703300.1	Ring finger domain containing protein, putative
Hmusing_000737200.1	Ring finger domain containing protein, putative
Hmusing_000806900.1	Ring finger domain containing protein, putative
Hmusing_000930400.1	Ring finger domain/RING-H2 zinc finger/Zinc
Hmusing_000430900.1	Ring finger domain/Zinc finger, C3HC4 type (RING
Hmusing_000431000.1	Ring finger domain/Zinc finger, C3HC4 type (RING
Hmusing_000431100.1	Ring finger domain/Zinc finger, C3HC4 type (RING
Hmusing_000590300.1	RING-variant domain containing protein, putative
Hmusing_000409700.1	RmlD substrate binding domain/NAD dependent
Hmusing_000159700.1	RNA binding protein, putative
Hmusing_000112500.1	RNA Interference Factor 5
Hmusing_000139600.1	RNA triphosphatase
Hmusing_000699300.1	RNA-binding protein 33 (RNA-binding motif
Hmusing_000673500.1	RNA-binding protein, putative
Hmusing_000102300.1	RNase H, putative
Hmusing_000494000.1	RNase H, putative
Hmusing_000016400.1	SAM domain (Sterile alpha motif), putative
Hmusing_000567800.1	SAM domain (Sterile alpha motif), putative
Hmusing_000374900.1	SAP domain containing protein, putative
Hmusing_000897400.1	SBF-like CPA transporter family (DUF4137),
Hmusing_000961200.1	SecA DEAD-like domain/SecA preprotein
Hmusing_000521900.1	Sedlin, N-terminal conserved region, putative
Hmusing_000503200.1	Sel1 repeat, putative
Hmusing_000104200.1	Serpin (serine protease inhibitor), putative
Hmusing_000104600.1	Serpin (serine protease inhibitor), putative
Hmusing_000104700.1	Serpin (serine protease inhibitor), putative
Hmusing_000104800.1	Serpin (serine protease inhibitor), putative
Hmusing_000104900.1	Serpin (serine protease inhibitor), putative
Hmusing_000060500.1	SET domain containing protein, putative
Hmusing_000425000.1	SH3 domain protein, conserved
Hmusing_000266700.1	Small acidic protein family, putative
Hmusing_000725700.1	small nuclear RNA (snRNA) U1
Hmusing_000350500.1	small nuclear RNA-activating protein
Hmusing_000925100.1	SMP-30/Gluconolaconase/LRE-like region, putative
Hmusing_000162000.1	SNARE domain containing protein, putative
Hmusing_000294300.1	splicing factor PTSR1 interacting protein
Hmusing_000608800.1	SPRY domain containing protein, putative
Hmusing_000612700.1	Sugar (and other) transporter, putative
Hmusing_000976400.1	Sulfate transporter N-terminal domain with GLY
Hmusing_000084800.1	survival of motor neuron (SMN)-like protein
Hmusing_000641600.1	synaptotagmin, putative
Hmusing_000771500.1	Tat binding protein 1(TBP-1)-interacting protein
Hmusing_000907000.1	TatD related DNase, putative
Hmusing_000262000.1	telomerase reverse transcriptase
Hmusing_000624900.1	TFIIH basal transcription factor subunit
Hmusing_000604400.1	thioredoxin
Hmusing_000958400.1	TLD, putative
Hmusing_000348100.1	TPR repeat, putative
Hmusing_000139900.1	Translation initiation factor eIF3 subunit,
Hmusing_000412000.1	transmembrane protein, putative
Hmusing_000933300.1	transporter, putative
Hmusing_000097700.1	Trehalase, putative
Hmusing_000611700.1	Trehalase, putative
Hmusing_000611800.1	Trehalase, putative
Hmusing_000611900.1	Trehalase, putative
Hmusing_000612000.1	Trehalase, putative
Hmusing_000612100.1	Trehalase, putative
Hmusing_000612200.1	Trehalase, putative
Hmusing_000612300.1	Trehalase, putative
Hmusing_000674000.1	TrkA-N domain containing protein, putative
Hmusing_000311100.1	Tubulin/FtsZ family, GTPase domain containing
Hmusing_000447200.1	U-box domain containing protein, putative
Hmusing_000495900.1	U-box domain containing protein, putative
Hmusing_000496000.1	U-box domain containing protein, putative
Hmusing_000496100.1	U-box domain containing protein, putative
Hmusing_000496200.1	U-box domain containing protein, putative
Hmusing_000496300.1	U-box domain containing protein, putative
Hmusing_000466100.1	U5 snRNP-specific 40 kDa protein
Hmusing_000777700.1	ubiquitin activating enzyme, putative
Hmusing_000059400.1	Ubiquitin carboxyl-terminal hydrolase, putative
Hmusing_000059500.1	Ubiquitin carboxyl-terminal hydrolase, putative
Hmusing_000697700.1	Ubiquitin family, putative
Hmusing_000727600.1	ubiquitin ligase, putative
Hmusing_000697300.1	Ubiquitin-2 like Rad60 SUMO-like/Ubiquitin
Hmusing_000873900.1	UBX domain-containing protein
Hmusing_000874000.1	UBX domain-containing protein
Hmusing_000874100.1	UBX domain-containing protein
Hmusing_000349300.1	UDP-glucose/GDP-mannose dehydrogenase family,
Hmusing_000576600.1	UDP-glucose/GDP-mannose dehydrogenase family,
Hmusing_000576900.1	UDP-glucose/GDP-mannose dehydrogenase family,
Hmusing_000577200.1	UDP-glucose/GDP-mannose dehydrogenase family,
Hmusing_000577500.1	UDP-glucose/GDP-mannose dehydrogenase family,
Hmusing_000577800.1	UDP-glucose/GDP-mannose dehydrogenase family,
Hmusing_000578100.1	UDP-glucose/GDP-mannose dehydrogenase family,
Hmusing_000578300.1	UDP-glucose/GDP-mannose dehydrogenase family,
Hmusing_000578600.1	UDP-glucose/GDP-mannose dehydrogenase family,
Hmusing_000578900.1	UDP-glucose/GDP-mannose dehydrogenase family,
Hmusing_000288400.1	UEV domain/Zinc finger, C3HC4 type (RING
Hmusing_000413000.1	vacuolar assembly protein vps41, putative
Hmusing_000635900.1	VMA21-like domain containing protein, putative
Hmusing_000983100.1	VMA21-like domain containing protein, putative
Hmusing_000915200.1	von Willebrand factor type A domain containing
Hmusing_000100700.1	WD domain, G-beta repeat, putative
Hmusing_000968200.1	WD domain, G-beta repeat, putative
Hmusing_000395500.1	wd40 repeat domain-containing protein
Hmusing_000403100.1	WD40 repeat-containing protein
Hmusing_000700900.1	YceI-like domain containing protein, putative
Hmusing_000067200.1	Ydr279p protein family (RNase H2 complex
Hmusing_000317600.1	Zinc finger C-x8-C-x5-C-x3-H type (and
Hmusing_000652700.1	Zinc finger C-x8-C-x5-C-x3-H type (and similar),
Hmusing_000873100.1	Zinc finger CCCH domain-containing protein 8
Hmusing_000421100.1	zinc finger protein 1
Hmusing_000421200.1	zinc finger protein 1
Hmusing_000944000.1	zinc finger protein family member, putative
Hmusing_000422300.1	zinc finger protein, putative
Hmusing_000681500.1	zinc finger protein, putative
Hmusing_000045500.1	Zinc finger, C3HC4 type (RING finger) containing
Hmusing_000492200.1	Zinc finger, C3HC4 type (RING finger) containing
Hmusing_000501200.1	Zinc finger, C3HC4 type (RING finger) containing
Hmusing_000644900.1	Zinc finger, C3HC4 type (RING finger) containing
Hmusing_000227300.1	Zinc finger, C3HC4 type (RING finger), putative
Hmusing_000429900.1	Zinc finger, C3HC4 type (RING finger), putative
Hmusing_000621900.1	Zinc finger, C3HC4 type (RING finger), putative
Hmusing_000939700.1	Zinc finger, C3HC4 type (RING finger), putative
Hmusing_000055200.1	Zinc knuckle, putative
Hmusing_000220500.1	Zinc knuckle, putative
Hmusing_000259900.1	Zinc knuckle, putative
Hmusing_000283300.1	Zinc knuckle, putative
Hmusing_000462300.1	Zinc knuckle, putative
Hmusing_000627200.1	Zinc knuckle, putative
Hmusing_000650600.1	Zinc knuckle, putative
Hmusing_000764600.1	Zinc knuckle, putative
Hmusing_000889100.1	Zinc knuckle, putative
Hmusing_000920900.1	Zinc knuckle, putative
Hmusing_000182500.1	zinc-finger of acetyl-transferase ESCO, putative
Hmusing_000251600.1	Zinc-finger of the MIZ type in Nse subunit/U-box
Hmusing_000754200.1	zinc-RING finger domain containing protein,
Hmusing_000659700.1	Zn-finger domain protein, putative

## Sheet: Table S5
Subunits of the respiratory chain complexes in L. major, T. brucei, and V. ingenoplastis.
		L. major/T. brucei	Vickermania	Additional copies ->
Complex I	NB6M	LmjF28.2030	Hmusing_000474400.1
	NUEM	LmjF18.0080	Hmusing_000642600.1
	NUAM	LmjF18.1480	Hmusing_000228200.1
	N18M	LmjF32.2620	Hmusing_000914600.1
	N21M	LmjF32.3170	Hmusing_000912700.1
	NUKM	LmjF27.0740	Hmusing_000202000.1
	NUBM	LmjF05.0980	Hmusing_000636600.1	Hmusing_000052300.1
	NB4M	LmjF19.0230	Hmusing_000116200.1
Complex II	SDH [ubiquinone] iron-sulfur subunit	LmjF15.0990	Hmusing_000246500.1
	SDH [ubiquinone] flavoprotein subunit	LmjF24.1630	Hmusing_000034500.1
	SDH auxiliary protein ***	LmjF32.0010	none
	SDH auxiliary protein ***	LmjF15.0990	Hmusing_000246500.1
	SDH auxiliary protein ***	LmjF27.2090	Hmusing_000392500.1	Hmusing_000224400.1
	SDH auxiliary protein ***	LmjF05.1030	Hmusing_000848000.1
	SDH auxiliary protein ***	LmjF23.1410	Hmusing_000702300.1
	SDH auxiliary protein ***	LmjF30.2845	none
	SDH auxiliary protein ***	LmjF29.0870	Hmusing_000868000.1
	SDH auxiliary protein ***	LmjF30.1040	Hmusing_000410900.1
	SDH auxiliary protein ***	LmjF16.0520	Hmusing_000929300.1
	SDH auxiliary protein ***	LmjF24.1330	Hmusing_000045100.1
Complex III	Ubiquinol-cytochrome c reductase	LmjF35.0100	none
	Rieske iron sulfur protein	LmjF35.1540	none
	cytochrome c1, heme protein, mitochondrial	LmjF07.0060	none
	mitochondrial processing peptidase alpha****	LmjF13.0870	Hmusing_000749300.1
	mitochondrial processing peptidase, beta****	LmjF35.1380	Hmusing_000731000.1	Hmusing_000375300.1
	core protein****	Tb11.01.7900	none
Complex IV	cox iv	LmjF12.0670	none
	cox v	LmjF26.1710	none
	cox vi	LmjF21.1710	none
	cox vii	LmjF25.1130	none
	cox x	LmjF23.0370	none
	cox 15	LmjF28.2680	none
	cox 17 copper chaperone	LmjF23.0700	Hmusing_000694500.1
	electron transport protein SCO1/SCO2 putative	LmjF26.1970	none
Complex V	ATPase alpha	LmjF05.0500	Hmusing_000846500.1	Hmusing_000846600.1
	ATPase beta	LmjF25.1170	Hmusing_000723300.1	Hmusing_000723200.1
	ATPase gamma	LmjF21.1770	Hmusing_000677000.1
	ATPase delta (or epsilon)	LmjF30.3600	Hmusing_000321600.1
	ATPase OSCP or o	LmjF36.6760	Hmusing_000455900.1
	ATPase c ort 9, or DCCD-binding protein)	LmjF24.0630	Hmusing_000824500.1	Hmusing_000800200.1
	auxiliary protein**	Tb927.5.2930	Hmusing_000209700.1
	auxiliary protein**	Tb11.02.4120	Hmusing_000386300.1
	auxiliary protein**	Tb927.3.1690	Hmusing_000135700.1	Hmusing_000907500.1
	auxiliary protein**	Tb11.47.0022	Hmusing_000201800.1
	auxiliary protein**	Tb927.7.840	Hmusing_000806100.1	Hmusing_000209500.1
	auxiliary protein**	Tb11.03.0475	Hmusing_000605800.1
	auxiliary protein**	Tb927.2.3610	Hmusing_000779300.1
	auxiliary protein**	Tb927.3.2880	Hmusing_000910900.1
	auxiliary protein**	Tb927.3.2180	Hmusing_000139500.1	Hmusing_000602900.1
	auxiliary protein**	Tb927.5.3090	Hmusing_000208400.1
	auxiliary protein**	Tb927.4.3450	Hmusing_000152600.1	Hmusing_000870000.1
Others	cytochrome c	LmjF16.1320	none
	alternative oxidase-mitochondrial*	Tb927.10.7090	Hmusing_000128900.1	Hmusing_000128800.1	Hmusing_000128700.1	Hmusing_000128600.1	Hmusing_000128500.1	Hmusing_000128400.1
* absent in L. major. Detected using the trypanosome homologue
** Zikova et al., 2009
*** Morales et al., 2009
**** Acestor et al., 2011

## Sheet: Table S6
Enzymes of the carbohydrate metabolism in L. major and V. ingenoplastis. Genes absent in V. ingenoplastis are highlighted in red.
L.major	enzyme_name::enzyme_name	L. major	V. ingenoplastis
LmjF35.3340	6-phosphogluconate dehydrogenase	LmjF35.3340	Hmusing_000329400.1
LmjF26.2700	6-phosphogluconolactonase	LmjF26.2700	Hmusing_000296500.1	Hmusing_000296400.1	Hmusing_000296300.1
LmjF27.2410	aldo-keto reductase-like protein|glucuronate reductase	LmjF27.2410	Hmusing_000771400.1	Hmusing_000584000.1	Hmusing_000583800.1	Hmusing_000583900.1	Hmusing_000301600.1	Hmusing_000533300.1
LmjF36.5240	alpha,alpha-trehalose phosphorylase | | glycosyl hydrolase, putative	LmjF36.5240	Hmusing_000152100.1	Hmusing_000550400.1
Tb927.10.7090	alternative oxidase	Tb927.10.7090	Hmusing_000128900.1	Hmusing_000128800.1	Hmusing_000128700.1	Hmusing_000128600.1	Hmusing_000128500.1	Hmusing_000128400.1
LmjF36.4380	alternative oxidase-like protein	LmjF36.4380	none
LmjF15.0840	CMP-sialic acid transporter (CMP-Sia-Tr)	LmjF15.0840	Hmusing_000247900.1
g01810_seq02	diaminopimelate epimerase tr00495|g01810_seq02	g01810_seq02	none
LmjF36.2660	dihydrolipoamide acetyltransferase E2 subunit	LmjF36.2660	Hmusing_000348900.1	Hmusing_000470300.1
LmjF32.3310	dihydrolipoamide dehydrogenase E3 or H-protein	LmjF32.3310	Hmusing_000628900.1	Hmusing_000301800.1	Hmusing_000662200.1	Hmusing_000586300.1
LmjF04.1160	fructose-1,6-bisphosphatase	LmjF04.1160	none
LmjF36.1260	fructose-1,6-bisphosphate aldolase	LmjF36.1260	Hmusing_000363900.1	Hmusing_000363800.1	Hmusing_000363700.1	Hmusing_000363600.1	Hmusing_000363500.1	Hmusing_000363400.1	Hmusing_000363300.1	Hmusing_000363200.1	Hmusing_000364000.1
LmjF16.0440	Fucose kinase, putative	LmjF16.0440	Hmusing_000928900.1
LmjF16.0480	fucose/arabinose kinase	LmjF16.0480	Hmusing_000928900.1
LmjF24.0320	fumarate hydratase (mitochondrial) FH-1	LmjF24.0320	Hmusing_000758100.1	Hmusing_000575100.1
LmjF29.1960	Fumarate hydratase FH-2 cytosolic/glycosomal	LmjF29.1960	Hmusing_000575100.1	Hmusing_000758100.1
LmjF35.1180	Fumarate reductase (NADH-dependent), FRDg	LmjF35.1180	Hmusing_000732500.1	Hmusing_000735500.1	Hmusing_000732400.1
LmjF35.2740	Galactokinase	LmjF35.2740	Hmusing_000378400.1
Tb11.01.5560	GDP-L-fucose synthase	Tb11.01.5560	none
Tb10.61.0880	GDP-mannose 4,6-dehydratase
LmjF22.0660	glucoamylase-like protein	LmjF22.0660	none
LmjF36.2320	Glucokinase	LmjF36.2320	none
LmjF32.3260	Glucosamine-6-phosphate deaminase | glucosamine-6-phosphate isomerase	LmjF32.3260	Hmusing_000015800.1
LmjF06.0950	Glucosamine-fructose-6-phosphate aminotransferase (deglycase)	LmjF06.0950	Hmusing_000958300.1
LmjF28.3005	Glucosamine-phosphate N-acetyltransferase	LmjF28.3005	none
LmjF34.0080	glucose-6-phosphate 1-dehydrogenase	LmjF34.0080	Hmusing_000880500.1	Hmusing_000880600.1
LmjF34.3380	glucose-6-phosphate 1-epimerase	LmjF34.3380	none
LmjF12.0530	glucose-6-phosphate isomerase	LmjF12.0530	Hmusing_000064300.1	Hmusing_000064400.1
LmjF36.2350	glyceraldehyde-3-phosphate dehydrogenase (cytosolic)	LmjF36.2350	Hmusing_000524300.1	Hmusing_000351700.1	Hmusing_000524400.1	Hmusing_000975900.1	Hmusing_000975800.1	Hmusing_000975700.1	Hmusing_000975600.1	Hmusing_000975400.1	Hmusing_000831700.1	Hmusing_000427500.1	Hmusing_000427400.1	Hmusing_000427300.1	Hmusing_000427200.1	Hmusing_000427100.1	Hmusing_000144900.1	Hmusing_000144800.1	Hmusing_000144500.1	Hmusing_000144200.1	Hmusing_000143800.1	Hmusing_000143700.1	Hmusing_000427600.1	Hmusing_000143900.1	Hmusing_000832400.1	Hmusing_000832100.1	Hmusing_000143600.1	Hmusing_000975500.1	Hmusing_000831800.1	Hmusing_000144000.1	Hmusing_000143500.1	Hmusing_000144100.1	Hmusing_000144400.1	Hmusing_000145000.1	Hmusing_000144300.1	Hmusing_000144600.1	Hmusing_000315700.1	Hmusing_000832300.1	Hmusing_000832000.1	Hmusing_000832200.1	Hmusing_000831900.1
LmjF30.2980	glyceraldehyde-3-phosphate dehydrogenase (glycosomal)	LmjF30.2980	Hmusing_000975900.1	Hmusing_000975800.1	Hmusing_000975700.1	Hmusing_000975600.1	Hmusing_000975400.1	Hmusing_000831700.1	Hmusing_000427600.1	Hmusing_000427500.1	Hmusing_000427400.1	Hmusing_000427300.1	Hmusing_000427200.1	Hmusing_000427100.1	Hmusing_000144900.1	Hmusing_000144800.1	Hmusing_000144500.1	Hmusing_000144200.1	Hmusing_000143800.1	Hmusing_000143700.1	Hmusing_000832400.1	Hmusing_000143900.1	Hmusing_000832100.1	Hmusing_000143600.1	Hmusing_000975500.1	Hmusing_000831800.1	Hmusing_000144100.1	Hmusing_000143500.1	Hmusing_000144000.1	Hmusing_000144400.1	Hmusing_000144300.1	Hmusing_000145000.1	Hmusing_000351700.1	Hmusing_000524400.1	Hmusing_000524300.1	Hmusing_000144600.1	Hmusing_000832000.1	Hmusing_000832200.1	Hmusing_000831900.1	Hmusing_000832300.1	Hmusing_000144700.1	Hmusing_000315700.1
LmjF35.3080	Glycerol kinase, glycosomal (ATP:glycerol 3-phosphotransferase) (Glycerokinase) (GK)	LmjF35.3080	Hmusing_000365600.1
LmjF10.0510	glycerol-3-phosphate dehydrogenase (NAD)	LmjF10.0510	Hmusing_000967700.1
LmjF28.0240	glycerol-3-phosphate dehydrogenase, FAD dependent mitochondrial	LmjF28.0240	Hmusing_000897100.1
LmjF20.0430	glycerol-3-phosphate dehydrogenase, possible ER	LmjF20.0430	Hmusing_000398100.1
LmjF21.0240	Hexokinase	LmjF21.0240	Hmusing_000078100.1	Hmusing_000077900.1	Hmusing_000077800.1	Hmusing_000078000.1	Hmusing_000077700.1	Hmusing_000074300.1	Hmusing_000633800.1	Hmusing_000074700.1	Hmusing_000633700.1	Hmusing_000074600.1	Hmusing_000074500.1	Hmusing_000074400.1	Hmusing_000074100.1	Hmusing_000074000.1	Hmusing_000073900.1	Hmusing_000073800.1	Hmusing_000074200.1	Hmusing_000633600.1	Hmusing_000633500.1	Hmusing_000633400.1
W6KXQ4_9TRYP	Isopropyl alcohol dehydrogenase | Alcohol dehydrogenase (Zn-containing) (1.1.1.1) (NAD)	W6KXQ4	Hmusing_000863100.1	Hmusing_000863000.1	Hmusing_000862800.1	Hmusing_000862700.1	Hmusing_000862900.1
LmjF17.1360	L-gulonolactone oxidase, putative	LmjF17.1360	none
LmjF19.0710	malate dehydrogenase glycosomal	LmjF19.0710	Hmusing_000121300.1	Hmusing_000881700.1	Hmusing_000881600.1
LmjF34.0140	malate dehydrogenase mitochondrial MDH	LmjF34.0140	Hmusing_000881700.1	Hmusing_000121300.1	Hmusing_000881600.1
LmjF18.0090	Maltase Glucoamylase (Alpha-glucosidase) () (3.2.1.3) (Glucan 1,4-alpha-glucosidase)	LmjF18.0090	none
LmjF23.0110	Mannose-1-phosphate guanyltransferase| GDP-D-mannose pyrophosphorylase	LmjF23.0110	Hmusing_000053800.1
LmjF32.1580	Mannose-6-phosphate isomerase (5.3.1.8)	LmjF32.1580	Hmusing_000087400.1
LmjF05.0480	monocarboxylate transporter-like	LmjF05.0480	Hmusing_000846700.1
LmjF24.0770	NADP-malic enzyme, mitochondrial	LmjF24.0770	Hmusing_000532000.1	Hmusing_000532500.1	Hmusing_000532400.1	Hmusing_000532300.1	Hmusing_000532200.1	Hmusing_000532600.1	Hmusing_000532100.1
LmjF24.0770	NADP-malic enzyme, mitochondrial	LmjF24.0770	Hmusing_000532000.1	Hmusing_000532500.1	Hmusing_000532400.1	Hmusing_000532300.1	Hmusing_000532200.1	Hmusing_000532600.1	Hmusing_000532100.1
LmjF07.0805	Phosphoacetylglucosamine mutase (PAGM) (5.4.2.3)	LmjF07.0805	Hmusing_000821900.1
LmjF27.1810	Phosphoenolpyruvate carboxykinase [ATP], glycosomal	LmjF27.1810	Hmusing_000775600.1	Hmusing_000775500.1	Hmusing_000775400.1	Hmusing_000775200.1	Hmusing_000775100.1	Hmusing_000775000.1	Hmusing_000775300.1
LmjF29.2510	phosphofructokinase	LmjF29.2510	Hmusing_000569100.1	Hmusing_000569200.1	Hmusing_000569300.1
LmjF21.0640	phosphoglucomutase	LmjF21.0640	none
LmjF08.0060	phosphoglycerate mutase cofactor dependent-like	LmjF08.0060	Hmusing_000218500.1
LmjF34.3780	Phosphomannomutase-like	LmjF34.3780	none
LmjF36.1960	Phosphomannomutase, putative	LmjF36.1960	Hmusing_000355300.1	Hmusing_000355200.1
LmjF11.1000	pyruvate : phosphate dikinase PPDK	LmjF11.1000	Hmusing_000386000.1	Hmusing_000385900.1
LmjF18.1380	pyruvate dehydrogenase E1 component alpha subunit	LmjF18.1380	Hmusing_000229000.1
LmjF25.1710	pyruvate dehydrogenase E1 component beta subunit	LmjF25.1710	Hmusing_000136600.1
LmjF27.0420	ribokinase-like protein	LmjF27.0420	Hmusing_000199700.1	Hmusing_000199600.1	Hmusing_000199500.1	Hmusing_000199300.1	Hmusing_000199200.1	Hmusing_000199400.1	Hmusing_000199100.1	Hmusing_000199000.1
LmjF28.1970	ribose 5-phosphate isomerase	LmjF28.1970	Hmusing_000475000.1	Hmusing_000474900.1
LmjF36.0060	Ribulokinase	LmjF36.0060	none
LmjF33.1570	Ribulose-phosphate 3-epimerase, putative	LmjF33.1570	Hmusing_000768500.1	Hmusing_000525500.1
Tb927.2.5800	sedoheptulose-1,7-bisphosphatase	Tb927.2.5800	none
LmjF18.0040	sugar transporter-like protein	LmjF18.0040	none
LmjF16.0760	transaldolase, probable	LmjF16.0760	Hmusing_000932900.1	Hmusing_000932800.1	Hmusing_000932700.1
LmjF24.2060	transketolase	LmjF24.2060	Hmusing_000599200.1	Hmusing_000599300.1
Tc00.1047053503925.40	UDP-4-keto-6-deoxyglucose reductase	Tc00.1047053503925.40	none
LmjF18.0200	UDP-galactopyranose mutase	LmjF18.0200	none
LmjF33.2300	UDP-galactose 4'-epimerase (UDP-glucose 4'-epimerase)	LmjF33.2300	Hmusing_000841400.1
LmjF26.2230	UDP-glucose 4,6-dehydratase	LmjF26.2230	Hmusing_000166700.1
LmjF18.0990	UDP-glucose pyrophosphorylase | UTP-glucose-1-phosphate uridylyltransferase 2	LmjF18.0990	Hmusing_000027100.1	Hmusing_000026700.1
Tc00.1047053509715.90	UDP-glucose/GDP-mannose dehydrogenase family, NAD binding domain, putative	Tc00.1047053509715.90	Hmusing_000578300.1	Hmusing_000578100.1	Hmusing_000576900.1	Hmusing_000349300.1	Hmusing_000577800.1	Hmusing_000578900.1	Hmusing_000578600.1	Hmusing_000577500.1	Hmusing_000576600.1	Hmusing_000577200.1
Tc00.1047053509965.380	UDP-glucuronate decarboxylase
LmjF33.2520	UDP-N-acetylglucosamine pyrophosphorylase	LmjF33.2520	Hmusing_000839500.1
LmjF30.0530	UDP-N-acetylglucosamine transferase (Glycosyltransferase family 28)	LmjF30.0530	Hmusing_000016100.1
LmjF36.0260	xylulokinase	LmjF36.0260	Hmusing_000365600.1	glycerol kinase
Colour code: Red : present in L. major but absent in vikermania ingenoplstis.
Vickermania and L. major sequences with PTS1 targeting signals		PTS1
Hmusing_000296500.1	6-phosphogluconolactonase	267 AKA
Hmusing_000732500.1	NADH-dependent fumarate reductase	1140 AKI
Hmusing_000378400.1	galactokinase-like protein, putative	463 SNL
Hmusing_000064300.1	glucose-6-phosphate isomerase, glycosomal	601 SRL
Hmusing_000975900.1	glyceraldehyde 3-phosphate dehydrogenase, glycosomal	358 SRL
Hmusing_000365600.1	glycerol kinase, glycosomal	488 SKL
Hmusing_000967700.1	glycerol-3-phosphate dehydrogenase [NAD+], glycosomal	356 AKL
Hmusing_000121300.1	glycosomal malate dehydrogenase	319 SKL
Hmusing_000087400.1	phosphomannose isomerase, putative	437 SKM
Hmusing_000775600.1	glycosomal phosphoenolpyruvate carboxykinase	522 SHL
Hmusing_000569100.1	ATP-dependent phosphofructokinase	480 AQL
Hmusing_000386000.1	pyruvate phosphate dikinase	913 SKL
Hmusing_000475000.1	ribose 5-phosphate isomerase, putative	163 SRL
Hmusing_000841400.1	UDP-galactose 4-epimerase	387 PRA
Hmusing_000365600.1	glycerol kinase, glycosomal	488 SKL
		PTS1
LmjF34.0080	glucose-6-phosphate 1-dehydrogenase, putative | loc	559 NKL
LmjF32.3260	glucosamine-6-phosphate isomerase, putative | locat	276 SKL
LmjF18.0040	transporter, putative,major facilitator superfamily	535 GHY
LmjF10.0510	glycerol-3-phosphate dehydrogenase [NAD ], glycosom	364 SKL
LmjF34.0080	glucose-6-phosphate 1-dehydrogenase, putative | loc	559 NKL
LmjF34.3780	phosphomannomutase-like protein | location=Lmjchr34	591 SKL
LmjF27.1810	glycosomal phosphoenolpyruvate carboxykinase, putat	522 AHL
LmjF27.1810	glycosomal phosphoenolpyruvate carboxykinase, putat	522 AHL
LmjF35.3080	glycerol kinase, glycosomal, putative | location=Lm	509 AKL
LmjF04.1160	fructose-1,6-bisphosphatase, cytosolic, putative |	348 SKL
LmjF36.2320	glucokinase | location=Lmjchr36:931399-932634(+) |	116 SNL
LmjF35.1180	NADH-dependent fumarate reductase, putative | locat	1144 AKI
LmjF11.1000	pyruvate phosphate dikinase, putative | location=Lm	911 SKL
LmjF35.1180	NADH-dependent fumarate reductase, putative | locat	1144 AKI
LmjF29.2510	ATP-dependent phosphofructokinase | location=Lmjchr	483 SKV
LmjF19.0710	glycosomal malate dehydrogenase | location=Lmjchr19	319 SHL
LmjF30.2980	glyceraldehyde 3-phosphate dehydrogenase, glycosoma	358 AKM
LmjF33.2520	UDP-N-acetylglucosamine pyrophosphorylase, putative	568 ANM
LmjF35.2740	galactokinase-like protein | location=Lmjchr35:1117	473 SKL
LmjF35.1180	NADH-dependent fumarate reductase, putative | locat	1144 AKI
Tb927.2.5800	sedoheptulose-1,7-bisphosphatase	329 SKL
LmjF24.2060	transketolase | location=Lmjchr24:760085-762100(-)	668 SKM
LmjF36.0260	xylulokinase, putative | location=Lmjchr36:78299-79	301 AKL
LmjF36.0060	L-ribulokinase, putative | location=Lmjchr36:20911-	560 SHM
LmjF12.0530	glucose-6-phosphate isomerase	602 AHL
	Enzymes lacking a PTS1 in Vickermania
	fructose-1,6-bisphosphatase
	GDP-mannose 4,6-dehydratase
	glucoamylase-like protein
	Glucokinase
	Glucosamine-phosphate N-acetyltransferase
	glucose-6-phosphate 1-epimerase
	L-gulonolactone oxidase, putative
	Maltase Glucoamylase (Alpha-glucosidase) () (3.2.1.3) (Glucan 1,4-alpha-glucosidase)
	phosphoglucomutase
	Phosphomannomutase-like
	Ribulokinase
	sedoheptulose-1,7-bisphosphatase
	sugar transporter-like protein
	UDP-4-keto-6-deoxyglucose reductase
	UDP-galactopyranose mutase
	UDP-glucuronate decarboxylase

## Sheet: Table S7
Enzymes of fatty acid oxidation in B. saltans, L. major, and V. ingenoplastis
Accession code	Enzyme name		V. ingenoplastis
LmjF06.0930	2,4-dienoyl-coa reductase-like protein		Hmusing_000958500.1
LmjF31.2970	acetyl-CoA carboxylase, putative		Hmusing_000587700.1
LmjF07.0460	acyl-CoA dehydrogenase, mitochondrial		Hmusing_000502000.1
LmjF27.2290	acyl-CoA oxidase, putative		Hmusing_000389900.1
LmjF06.0880	acyl-coenzyme a dehydrogenase, putative		none
LmjF35.2730	acyl-CoA dehydrogenase, putative		none
LmjF28.2510	acyl-CoA dehydrogenase, putative		none
LmjF22.0310	carnitine palmitoyltransferase-like protein		none
LmjF19.1540	choline/Carnitine o-acyltransferase-like protein		none
LmjF29.2310	enoyl-CoA hydratase/isomerase-like protein		none
LmjF18.0580	peroxisomal enoyl-coa hydratase, putative		none
LmjF33.2600	enoyl-CoA hydratase/Enoyl-CoA isomerase/3- hydroxyacyl-CoA dehydrogenase		none
LmjF01.0470	fatty acyl CoA syntetase 1, putative		Hmusing_000483400.1	Hmusing_000483300.1	Hmusing_000482600.1	Hmusing_000482900.1	Hmusing_000482700.1	Hmusing_000482800.1	Hmusing_000482500.1
LmjF01.0520	long chain fatty acid CoA ligase, putative		Hmusing_000482600.1	Hmusing_000483300.1	Hmusing_000482900.1	Hmusing_000482700.1	Hmusing_000483400.1	Hmusing_000482800.1	Hmusing_000482500.1
BS57195	peroxisomal acyl-coenzyme A oxidase 1		none
LmjF36.1140	short chain 3-hydroxyacyl-coa dehydrogenase		none
LmjF26.1550	trifunctional enzyme alpha subunit, mitochondrial		none

## Sheet: Table S8
Enzymes present in L. major, but absent in both V. ingenoplastis and Phytomonas spp.
Accession code	Enzyme name
LmjF31.0010	5-methyltetrahydropteroyltriglutamate--homocysteinemethyltransferase putative**
LmjF28.2510	acyl-CoA dehydrogenase putative
LmjF35.2730	acyl-CoA dehydrogenase putative
LmjF28.2510	acyl-CoA dehydrogenase putative
LmjF33.1330	cysteine conjugate beta-lyase aminotransferase- like protein
LmjF28.2680	cytochrome oxidase assembly protein-like protein
LmjF29.0280	d-lactate dehydrogenase-like protein
LmjF26.1970	electron transport protein SCO1/SCO2 putative
LmjF35.0360	enoyl-CoA hydratase/isomerase family protein
LmjF29.2310	enoyl-CoA hydratase/isomerase-like protein
LmjF30.1610	ferric reductase putative
LmjF27.0930	isovaleryl-coA dehydrogenase putative
LmjF26.2240	kynureninase putative
LmjF15.0240	nonspecific lipid-transfer protein
LmjF28.1280	phenylalanine-4-hydroxylase putative
LmjF28.0490	propionyl-CoA carboxylase
LmjF23.1520	protoheme IX farnesyltransferase putative
LmjF34.4450	quinonoid dihydropteridine reductase
LmjF34.4450	quinonoid dihydropteridine reductase QDPR
LmjF36.1140	short chain 3-hydroxyacyl-coa dehydrogenase putative
LmjF01.0270	thioredoxin putative*
LmjF26.1550	trifunctional enzyme alpha subunit mitochondrial precursor-like
* Thioredoxin being a relatively short protein, is detected with an e value of 2e-17
** Also known as cobalamine-dependent methionine synthase

## Sheet: Table S9
Enzymes of other pathways
Absence of conversion of phenylalanine to tyrosine
L. major	enzyme name	Vickermania	Phytomonas
LmjF28.1280	phenylalanine-4-hydroxylase PAH	none	none
LmjF34.4450	quinonoid dihydropteridine reductase QDPR	none	none
LmjF11.0220	pterin-4-alpha-carbinolamine dehydratase PCD	Hmusing_000377700.1	W6KH67
Enzymes involved in the production of end-products of metabolism
Ethanol and isopropyl alcohol production
W6KXQ4	Alcohol dehydrogenase GroES-like domain/Zinc*	Hmusing_000863100.1	W6KXQ4
* This enzyme has been chracterized in Phytomonas as a multifunctional isopropyl dehydrogenase (Molinas et al., 2003)
Acetate production
LmjF30.1940	succinyl-coA:3-ketoacid-coenzyme A transferase	Hmusing_000841100.1
LmjF36.2950	succinyl-coa ligase beta subunit,	Hmusing_000344700.1
Other pathways
Heme biosynthesis
LmjF06.1280	protoporphyrinogen oxidase oxidase	none
LmjF06.1270	coproporphirinogen III oxidase	none
LmjF17.1460	ferrochelatase	none
Urea cycle
LmjF12.0280	ornithine decarboxylase	Hmusing_000060600.1
LmjF35.1480	arginase	none
LmjF23.0260	argininosuccinate synthase	none
g02185_seq03	argininosuccinate lyase	none
Enzymes of mannose metabolism
	dolichyl-P-Man:GDP-ManGlcNAc2-PP-dolichyl beta-1,4-mannosyltransferase, pu	Hmusing_000027900.1
	GDP-mannose pyrophosphorylase	Hmusing_000053800.1
	dolichyl-P-Man:GDP-Man5GlcNAc2-PP-dolichyl alpha-1,2-mannosyltransferase,	Hmusing_000059100.1
	phosphomannose isomerase, putative	Hmusing_000087400.1
	GDP-mannose 4,6 dehydratase, putative	Hmusing_000166700.1
	alpha-1,2-mannosyltransferase, putative	Hmusing_000319400.1
	UDP-glucose/GDP-mannose dehydrogenase family, NAD binding domain/UDP-gluco	Hmusing_000349300.1
	dolichyl-P-Man:GDP-Man5GlcNAc2-PP-dolichyl alpha-1,3-mannosyltransferase,	Hmusing_000354200.1
	phosphomannomutase, putative	Hmusing_000355200.1
	dolicholphosphate-mannose synthase, putative	Hmusing_000365200.1
	dolicholphosphate-mannose synthase, putative	Hmusing_000366100.1
	UDP-glucose/GDP-mannose dehydrogenase family, NAD binding domain/UDP-gluco	Hmusing_000576600.1
	UDP-glucose/GDP-mannose dehydrogenase family, NAD binding domain/UDP-gluco	Hmusing_000576900.1
	mannosyl-oligosaccharide 1,2-alpha-mannosidase IB, putative	Hmusing_000698500.1
	Cryptococcal mannosyltransferase 1, putative	Hmusing_000748000.1
	phosphomannomutase, putative	Hmusing_000355300.1
	GPI alpha-mannosyltransferase I	Hmusing_000419300.1
	dolichyl-P-Man:GDP-Man1GlcNAc2-PP-dolichyl alpha-1,3-mannosyltransferase,	Hmusing_000548900.1
Peroxisome biogenesis proteins
	Peroxisome biogenesis protein 2, putative	Hmusing_000140900.1
	peroxisome assembly protein, putative	Hmusing_000141200.1
	peroxisome assembly protein, putative	Hmusing_000159600.1
	peroxisomal membrane protein 4, putative	Hmusing_000164600.1
	Peroxisomal biogenesis factor 11 (PEX11), putative	Hmusing_000471800.1
	peroxisome targeting signal 1 receptor	Hmusing_000492100.1
	peroxisomal targeting signal 2 receptor, putative	Hmusing_000869600.1
	Peroxisomal biogenesis factor 11 (PEX11), putative	Hmusing_000887500.1
	peroxisome assembly protein, putative	Hmusing_000923400.1
	N-terminal region of Chorein, a TM vesicle-mediated sorter/Integral peroxisomal membrane peroxin, putative	Hmusing_000933000.1
	Peroxisomal biogenesis factor 11 (PEX11), putative	Hmusing_000953100.1
	peroxisome biogenesis factor 1, putative	Hmusing_000758900.1
	Glycolysis and pyruvate dismutation			gene copies
	Hexokinase	Hmusing_000073800.1		20
	Glucose-6-phosphate isomerase	Hmusing_000064300.1		2
	Phosphofructokinase	Hmusing_000569100.1		3
	Fructose-bisphosphate aldolase	Hmusing_000363200.1		9
	Triose-phosphate isomerase	Hmusing_000531400.1		2
	Glyceraldehyde-phosphate dehydrogenase (phosphorylating)	Hmusing_000143600.1		39
	Phosphoglycerate kinase	Hmusing_000395000.1		5
	Phosphoglycerate mutase (2,3-diphosphoglycerate-independent)	Hmusing_000455000.1		1
	Enolase	Hmusing_000632000.1		26
	Pyruvate kinase	Hmusing_000967200.1		1
	pyruvate decarboxylase (Alpha-keto-acid decarboxylase)	Hmusing_000538400.1		15
	Alcohol dehydroganase/ isopropylalcohol dehydrogenase	Hmusing_000863100.1		9
	Succinate fermentation
	Phosphoenolpyruvate carboxykinase	Hmusing_000775600.1		7
	Malate dehydrogenase	Hmusing_000465100.1		5
	Fumarate hydratase	Hmusing_000758100.1		2
	Fumarat reductase (NADH)	Hmusing_000735500.1		3
	Propionate fermentation cycle
	acetate:succinate CoA transferase family	Hmusing_000841100.1		1
	methylmalonyl-CoA mutase	Hmusing_000887000.1		4
	methylmalonyl-CoA epimerase	Hmusing_000207300.1		9		annotated as: "Glyoxalase/Bleomycin resistance protein/Dioxygenase superfamily/Glyoxalase-like domain containing protein"
	Proionyl-CoA carboxylase	Hmusing_000019600.1 ?		7		annotated as: "3-methylcrotonyl-CoA carboxylase alpha subunit"
